# Supplementary material for: N6-methyladenosine regulates glycolysis of cancer cells through PDK4
Source: Nat Commun. 2020 May 22;11:2578. doi: 10.1038/s41467-020-16306-5 (PMC7244544; doi:10.1038/s41467-020-16306-5)
Supplement: Supplementary file 4 — Supplementary Data 1 [file 41467_2020_16306_MOESM4_ESM.xlsx]

## Sheet: Up
Gene	HelaM3KO1_count	HelaM3KO2_count	baseMean	Hela1_count	Hela2_count	Log2FoldChange	pval	Uniprot:Description	GeneName	padj	Up/Down	Significant	Biotype	Position	NR:Seq-id	NR:Score	NR:Evalue	NR:Description	NT:Seq-id	NT:Score	NT:Evalue	NT:Description	Uniprot:UniProtKB-AC	Uniprot:Score	Uniprot:Evalue	COG:gene	COG:Score	COG:Eval	COG:num	Pfam:pfam_ID	Pfam:pfam_Name	Pfam:pfam_Description	GO:biological_process	GO:cellular_component	GO:molecular_function	KEGG:KO	KEGG:Description
ENSG00000168461	8562	9279	5842.9	3035	2660	1.62948	9.92633e-53	Ras-related protein Rab-31	RAB31	4.81512e-50	up	yes	protein_coding	chr18:9708165-9862551:+	gi|33589861|ref|NP_006859.2|	1026	2e-126	ras-related protein Rab-31 [Homo sapiens]	gi|170295841|ref|NM_006868.3|	3989	0	Homo sapiens RAB31, member RAS oncogene family (RAB31), mRNA	Q13636	317	7e-108	.	.	.	.	pfam00071	Ras	Ras family. Includes sub-families Ras, Rab, Rac, Ral, Ran, Rap Ypt1 and more. Shares P-loop motif with GTP_EFTU, arf and myosin_head. See pfam00009 pfam00025, pfam00063. As regards Rab GTPases, these are important regulators of vesicle formation, motility and fusion. They share a fold in common with all Ras GTPases: this is a six-stranded beta-sheet surrounded by five alpha-helices.	GO:0032869|cellular response to insulin stimulus;GO:0043001|Golgi to plasma membrane protein transport;GO:0090382|phagosome maturation;GO:0031623|receptor internalization;GO:0045055|regulated secretory pathway;GO:0007264|small GTPase mediated signal transduction;	GO:0005769|early endosome;GO:0045335|phagocytic vesicle;GO:0030670|phagocytic vesicle membrane;GO:0032588|trans-Golgi network membrane;	GO:0019003|GDP binding;GO:0005525|GTP binding;GO:0003924|GTPase activity;	K07891	RAB22; Ras-related protein Rab-22
ENSG00000145623	8013	8016	5723.46	3270	3726	1.17251	1.51038e-25	Rapamycin-insensitive companion of mTOR	OSMR	2.17316e-23	up	yes	protein_coding	chr5:38845858-38945596:+	gi|4557040|ref|NP_003990.1|	5056	0	oncostatin-M-specific receptor subunit beta isoform 1 precursor [Homo sapiens]	gi|270288821|ref|NM_003999.2|	5539	0	Homo sapiens oncostatin M receptor (OSMR), transcript variant 1, mRNA	Q6R327	100	1e-23	.	.	.	.	pfam13900	GVQW	Putative binding domain. This short domain is often found nested inside other longer domains. The function is not known, but the domain carries a highly conserved GVQW motif. The members are rich in proline and cysteine. This may be a binding domain.	GO:0031532|actin cytoskeleton reorganization;GO:0009790|embryo development;GO:0030010|establishment of cell polarity;GO:0030950|establishment or maintenance of actin cytoskeleton polarity;GO:0018105|peptidyl-serine phosphorylation;GO:0048015|phosphatidylinositol-mediated signaling;GO:0030838|positive regulation of actin filament polymerization;GO:0001938|positive regulation of endothelial cell pr…	GO:0005829|cytosol;GO:0031932|TORC2 complex;	GO:0008047|enzyme activator activity;GO:0019901|protein kinase binding;GO:0043022|ribosome binding;	K05057	OSMR; oncostatin M receptor
ENSG00000157557	5264	5827	3961.49	2387	2455	1.17525	8.37187e-26	Protein C-ets-2	ETS2	1.22532e-23	up	yes	protein_coding	chr21:38805307-38824955:+	gi|372466582|ref|NP_001243224.1|	2867	0	protein C-ets-2 isoform 2 [Homo sapiens]	gi|372466581|ref|NM_001256295.1|	3936	0	Homo sapiens ETS proto-oncogene 2, transcription factor (ETS2), transcript variant 2, mRNA	P15036	352	3e-116	.	.	.	.	pfam00178	Ets	Ets-domain.	GO:0030154|cell differentiation;GO:0001712|ectodermal cell fate commitment;GO:0007498|mesoderm development;GO:0000122|negative regulation of transcription from RNA polymerase II promoter;GO:0045944|positive regulation of transcription from RNA polymerase II promoter;GO:0045893|positive regulation of transcription, DNA-templated;GO:0090009|primitive streak formation;GO:0001501|skeletal system deve…	GO:0005737|cytoplasm;GO:0005654|nucleoplasm;GO:0005634|nucleus;GO:0005886|plasma membrane;	GO:0003677|DNA binding;GO:0000978|RNA polymerase II core promoter proximal region sequence-specific DNA binding;GO:0003700|transcription factor activity, sequence-specific DNA binding;GO:0001078|transcriptional repressor activity, RNA polymerase II core promoter proximal region sequence-specific binding;	K02678	ETS, pnt; c-ets proto-oncogene protein
ENSG00000125730	5456	6748	3535.33	1133	909	2.56444	8.94573e-79	Complement C3	C3	9.49254e-76	up	yes	protein_coding	chr19:6677704-6730562:-	gi|115298678|ref|NP_000055.2|	8832	0	complement C3 preproprotein [Homo sapiens]	gi|726965399|ref|NM_000064.3|	5132	0	Homo sapiens complement component 3 (C3), mRNA	P01024	226	4e-66	.	.	.	.	pfam07678	A2M_comp	A-macroglobulin complement component. This family includes the complement components region of the alpha-2-macroglobulin family.	GO:0006956|complement activation;GO:0006957|complement activation, alternative pathway;GO:0006958|complement activation, classical pathway;GO:0006631|fatty acid metabolic process;GO:0007186|G-protein coupled receptor signaling pathway;GO:0006955|immune response;GO:0006954|inflammatory response;GO:0001970|positive regulation of activation of membrane attack complex;GO:0045766|positive regulation o…	GO:0072562|blood microparticle;GO:0070062|extracellular exosome;GO:0005576|extracellular region;GO:0005615|extracellular space;GO:0005886|plasma membrane;	GO:0031715|C5L2 anaphylatoxin chemotactic receptor binding;GO:0004866|endopeptidase inhibitor activity;GO:0005102|receptor binding;GO:0004252|serine-type endopeptidase activity;	K03990	C3; complement component 3
ENSG00000182326	5700	5847	3365.92	1130	905	2.48707	1.58223e-100	Complement C1s subcomponent	C1S	2.98478e-97	up	yes	protein_coding	chr12:6988259-7071032:+	gi|4502495|ref|NP_001725.1|	3605	0	complement C1s subcomponent precursor [Homo sapiens]	gi|16549853|dbj|AK055183.1|	3064	0	Homo sapiens cDNA FLJ30621 fis, clone CTONG2001681, highly similar to Complement C1s subcomponent precursor (EC 3.4.21.42)	P09871	210	2e-62	mlr3307	78.6	1e-14	COG5640	pfam00089	Trypsin	Trypsin.	.	GO:0005576|extracellular region;	.	K01331	C1S; complement component 1, s subcomponent [EC:3.4.21.42]
ENSG00000058668	4936	5114	3276.11	1715	1438	1.65454	1.68806e-49	Plasma membrane calcium-transporting ATPase 4	ATP2B4	7.16496e-47	up	yes	protein_coding	chr1:203626561-203744081:+	gi|48255957|ref|NP_001675.3|	5972	0	plasma membrane calcium-transporting ATPase 4 isoform 4b [Homo sapiens]	gi|31873389|emb|BX537444.1|	8923	0	Homo sapiens mRNA; cDNA DKFZp686K08109 (from clone DKFZp686K08109); complete cds	P23634	136	7e-31	.	.	.	.	pfam00122	E1-E2_ATPase	E1-E2 ATPase.	GO:1901660|calcium ion export;GO:0098703|calcium ion import across plasma membrane;GO:0097553|calcium ion transmembrane import into cytosol;GO:0070588|calcium ion transmembrane transport;GO:0006874|cellular calcium ion homeostasis;GO:0071872|cellular response to epinephrine stimulus;GO:0030317|sperm motility;GO:0021766|hippocampus development;GO:0034220|ion transmembrane transport;GO:1901205|nega…	GO:0016323|basolateral plasma membrane;GO:0005901|caveola;GO:0005887|integral component of plasma membrane;GO:0043231|intracellular membrane-bounded organelle;GO:0016020|membrane;GO:0043005|neuron projection;GO:0005886|plasma membrane;GO:0043234|protein complex;GO:0036126|sperm flagellum;GO:0097228|sperm principal piece;GO:0030315|T-tubule;GO:0030018|Z disc;	GO:0005524|ATP binding;GO:0005388|calcium-transporting ATPase activity;GO:0005516|calmodulin binding;GO:0046872|metal ion binding;GO:0050998|nitric-oxide synthase binding;GO:0036487|nitric-oxide synthase inhibitor activity;GO:0030165|PDZ domain binding;GO:0030346|protein phosphatase 2B binding;GO:0097110|scaffold protein binding;	K05850	ATP2B; Ca2+ transporting ATPase, plasma membrane [EC:3.6.3.8]
ENSG00000141425	4126	4018	3008.55	1899	2060	1.01763	4.71525e-20	Regulation of nuclear pre-mRNA domain-containing protein 1A	RPRD1A	4.68161e-18	up	yes	protein_coding	chr18:35984387-36067576:-	gi|149017087|gb|EDL76138.1|	1586	0	similar to hypothetical protein MGC36325 (predicted) [Rattus norvegicus]	gi|742670572|ref|NM_018170.4|	4438	0	Homo sapiens regulation of nuclear pre-mRNA domain containing 1A (RPRD1A), transcript variant 1, mRNA	Q5R8Y3	211	3e-60	.	.	.	.	pfam04818	CTD_bind	RNA polymerase II-binding domain. This domain binds to the phosphorylated C-terminal domain (CTD) of RNA polymerase II.	GO:0070940|dephosphorylation of RNA polymerase II C-terminal domain;	GO:0016591|DNA-directed RNA polymerase II, holoenzyme;	.	.	.
ENSG00000112096	4066	4411	2983.99	1863	1671	1.24386	7.70839e-29	LINE-1 retrotransposable element ORF2 protein	SOD2	1.27061e-26	up	yes	protein_coding	chr6:159669057-159762529:-	gi|106322|pir||B34087	3263	0	hypothetical protein (L1H 3' region) - human	gi|15020718|emb|AL135914.25|	13587	0	Human DNA sequence from clone RP1-56L9 on chromosome 6, complete sequence	O00370	60.1	6e-07	CT294	230	2e-66	COG0605	pfam02994	Transposase_22	L1 transposable element.	GO:0008286|insulin receptor signaling pathway;GO:0006397|mRNA processing;GO:0051028|mRNA transport;GO:0048024|regulation of mRNA splicing, via spliceosome;GO:0008380|RNA splicing;	GO:0005737|cytoplasm;GO:0016607|nuclear speck;	GO:0000166|nucleotide binding;GO:0043274|phospholipase binding;GO:0044822|poly(A) RNA binding;GO:0003723|RNA binding;GO:1990825|sequence-specific mRNA binding;	K04564	SOD2; superoxide dismutase, Fe-Mn family [EC:1.15.1.1]
ENSG00000211448	4953	4271	2678.82	905	696	2.50747	1.17124e-85	Type II iodothyronine deiodinase	DIO2	1.65711e-82	up	yes	protein_coding	chr14:80197527-80387757:-	gi|4009517|gb|AAC95470.1|	1052	1e-142	type 2 iodothyronine deiodinase [Homo sapiens]	gi|335353781|ref|NM_001242502.1|	6264	0	Homo sapiens deiodinase, iodothyronine, type II (DIO2), transcript variant 4, mRNA	Q92813	110	1e-27	.	.	.	.	pfam00837	T4_deiodinase	Iodothyronine deiodinase. Iodothyronine deiodinase converts thyroxine (T4) to 3,5,3'-triiodothyronine (T3).	GO:0042446|hormone biosynthetic process;GO:0001514|selenocysteine incorporation;GO:0006590|thyroid hormone generation;GO:0042403|thyroid hormone metabolic process;	GO:0016021|integral component of membrane;GO:0016020|membrane;GO:0005886|plasma membrane;	GO:0008430|selenium binding;GO:0004800|thyroxine 5'-deiodinase activity;GO:0031625|ubiquitin protein ligase binding;	K17904	DIO2; type II thyroxine 5'-deiodinase [EC:1.97.1.10]
ENSG00000141401	3044	3685	2392.91	1599	1300	1.19952	6.94877e-19	Inositol monophosphatase 2	IMPA2	6.3771e-17	up	yes	protein_coding	chr18:11981025-12030883:+	gi|112490221|pdb|2CZH|A	1532	0	Chain A, Crystal Structure Of Human Myo-Inositol Monophosphatase 2 (Impa2) With Phosphate Ion (Orthorhombic Form)	gi|767997687|ref|XM_011525661.1|	1616	0	PREDICTED: Homo sapiens inositol(myo)-1(or 4)-monophosphatase 2 (IMPA2), transcript variant X3, mRNA	O14732	248	5e-79	RSc1160	100	1e-24	COG0483	pfam00459	Inositol_P	Inositol monophosphatase family.	GO:0006021|inositol biosynthetic process;GO:0006020|inositol metabolic process;GO:0046855|inositol phosphate dephosphorylation;GO:0043647|inositol phosphate metabolic process;GO:0006796|phosphate-containing compound metabolic process;GO:0046854|phosphatidylinositol phosphorylation;GO:0007165|signal transduction;	GO:0005737|cytoplasm;GO:0005829|cytosol;	GO:0008934|inositol monophosphate 1-phosphatase activity;GO:0052832|inositol monophosphate 3-phosphatase activity;GO:0052833|inositol monophosphate 4-phosphatase activity;GO:0000287|magnesium ion binding;GO:0042803|protein homodimerization activity;	K01092	E3.1.3.25, IMPA, suhB; myo-inositol-1(or 4)-monophosphatase [EC:3.1.3.25]
ENSG00000173391	3472	2393	2156.27	1661	1182	1.02479	0.00114725	Oxidized low-density lipoprotein receptor 1	OLR1	0.00851086	up	yes	protein_coding	chr12:10158301-10172138:-	gi|4505501|ref|NP_002534.1|	1269	4e-166	oxidized low-density lipoprotein receptor 1 isoform 1 [Homo sapiens]	gi|119392084|ref|NM_002543.3|	2459	0	Homo sapiens oxidized low density lipoprotein receptor 1 (OLR1), transcript variant 1, mRNA	P78380	297	3e-100	.	.	.	.	pfam00059	Lectin_C	Lectin C-type domain. This family includes both long and short form C-type	GO:0008015|blood circulation;GO:0007155|cell adhesion;GO:0006954|inflammatory response;GO:0050900|leukocyte migration;GO:0006508|proteolysis;	GO:0070062|extracellular exosome;GO:0005887|integral component of plasma membrane;GO:0043231|intracellular membrane-bounded organelle;GO:0016020|membrane;GO:0045121|membrane raft;GO:0005654|nucleoplasm;GO:0005886|plasma membrane;GO:0043235|receptor complex;	GO:0030246|carbohydrate binding;GO:0005041|low-density lipoprotein receptor activity;	K08763	OLR1; oxidised low-density lipoprotein receptor 1
ENSG00000129422	3053	2795	2114.34	1259	1403	1.1113	2.47629e-20	Microtubule-associated tumor suppressor 1 homolog	MTUS1	2.53268e-18	up	yes	protein_coding	chr8:17643795-17800917:-	gi|50348611|ref|NP_001001924.1|	6628	0	microtubule-associated tumor suppressor 1 isoform 1 [Homo sapiens]	gi|197313688|ref|NM_001001925.2|	6256	0	Homo sapiens microtubule associated tumor suppressor 1 (MTUS1), transcript variant 2, mRNA	Q5R9I1	101	5e-23	.	.	.	.	pfam02463	SMC_N	RecF/RecN/SMC N terminal domain. This domain is found at the N terminus of SMC proteins. The SMC (structural maintenance of chromosomes) superfamily proteins have ATP-binding domains at the N- and C-termini, and two extended coiled-coil domains separated by a hinge in the middle. The eukaryotic SMC proteins form two kind of heterodimers: the SMC1/SMC3 and the SMC2/SMC4 types. These heterodimers c…	.	GO:0005615|extracellular space;GO:0005794|Golgi apparatus;GO:0005874|microtubule;GO:0005815|microtubule organizing center;GO:0005739|mitochondrion;GO:0005634|nucleus;GO:0005886|plasma membrane;GO:0005819|spindle;	.	.	.
ENSG00000075340	3428	3310	2055.19	803	749	2.09764	3.62063e-78	Beta-adducin	ADD2	3.61594e-75	up	yes	protein_coding	chr2:70607618-70768225:-	gi|795180209|ref|XP_011800609.1|	3484	0	PREDICTED: beta-adducin isoform X1 [Colobus angolensis palliatus]	gi|795492244|ref|XM_012039732.1|	7939	0	PREDICTED: Cercocebus atys adducin 2 (beta) (ADD2), transcript variant X2, mRNA	P35612	97.4	2e-19	CC1201	144	1e-36	COG0235	pfam00596	Aldolase_II	Class II Aldolase and Adducin N-terminal domain. This family includes class II aldolases and adducins which have not been ascribed any enzymatic function.	GO:0030036|actin cytoskeleton organization;GO:0051017|actin filament bundle assembly;GO:0051016|barbed-end actin filament capping;GO:0030097|hemopoiesis;GO:0032092|positive regulation of protein binding;GO:0006461|protein complex assembly;GO:0055085|transmembrane transport;	GO:0016023|cytoplasmic membrane-bounded vesicle;GO:0005829|cytosol;GO:0008290|F-actin capping protein complex;GO:0005886|plasma membrane;	GO:0003779|actin binding;GO:0051015|actin filament binding;GO:0046982|protein heterodimerization activity;GO:0042803|protein homodimerization activity;GO:0030507|spectrin binding;GO:0005198|structural molecule activity;	K18622	ADD; adducin
ENSG00000188211	2665	2562	1930.82	1158	1380	1.01762	3.78506e-15	Natural cytotoxicity triggering receptor 3 ligand 1	NCR3LG1	2.47164e-13	up	yes	protein_coding	chr11:17351726-17377341:+	gi|31873418|emb|CAD97811.1|	2453	0	hypothetical protein [Homo sapiens]	gi|574957216|ref|NM_001202439.2|	6382	0	Homo sapiens natural killer cell cytotoxicity receptor 3 ligand 1 (NCR3LG1), mRNA	Q68D85	824	0	YGR109w-b_2	77.4	4e-13	COG2801	pfam00078	RVT_1	Reverse transcriptase (RNA-dependent DNA polymerase). A reverse transcriptase gene is usually indicative of a mobile element such as a retrotransposon or retrovirus. Reverse transcriptases occur in a variety of mobile elements, including retrotransposons, retroviruses, group II introns, bacterial msDNAs, hepadnaviruses, and caulimoviruses.	GO:0050776|regulation of immune response;	GO:0016021|integral component of membrane;GO:0005886|plasma membrane;GO:0019028|viral capsid;	GO:0005198|structural molecule activity;	K16349	NCR3LG1, B7H6; natural cytotoxicity triggering receptor 3 ligand 1
ENSG00000106070	2441	2375	1758.76	1061	1198	1.0686	6.84212e-18	Growth factor receptor-bound protein 10	GRB10	5.77938e-16	up	yes	protein_coding	chr7:50590063-50793462:-	gi|40788909|dbj|BAA13198.2|	3150	0	KIAA0207 [Homo sapiens]	gi|767945307|ref|XM_011515312.1|	5432	0	PREDICTED: Homo sapiens growth factor receptor-bound protein 10 (GRB10), transcript variant X12, mRNA	Q13322	42	3e-48	.	.	.	.	pfam08947	BPS	BPS (Between PH and SH2). The BPS (Between PH and SH2) domain, comprised of 2 beta strands and a C-terminal helix, is an approximately 45 residue region found in the adaptor proteins Grb7/10/14 that mediates inhibition of the tyrosine kinase domain of the insulin receptor by binding of the N-terminal portion of the BPS domain to the substrate peptide groove of the kinase, acting as a pseudosubstr…	GO:0008286|insulin receptor signaling pathway;GO:0048009|insulin-like growth factor receptor signaling pathway;GO:0046325|negative regulation of glucose import;GO:0045719|negative regulation of glycogen biosynthetic process;GO:0046627|negative regulation of insulin receptor signaling pathway;GO:0042326|negative regulation of phosphorylation;GO:0030178|negative regulation of Wnt signaling pathway;…	GO:0005737|cytoplasm;GO:0005829|cytosol;GO:0005886|plasma membrane;	GO:0005158|insulin receptor binding;GO:0005070|SH3/SH2 adaptor activity;	.	.
ENSG00000101236	2478	2590	1716.37	938	905	1.43927	1.07324e-34	RING finger protein 24	RNF24	2.36643e-32	up	yes	protein_coding	chr20:3927309-4015582:-	gi|197245452|ref|NP_001127810.1|	900	2e-118	RING finger protein 24 isoform 2 [Homo sapiens]	gi|4469083|emb|AL031670.6|	6893	0	Human DNA sequence from clone RP4-681N20 on chromosome 20p12.1-13, complete sequence	Q9Y225	305	1e-95	SPAC57A7.09	55.5	1e-06	COG5540	pfam13900	GVQW	Putative binding domain. This short domain is often found nested inside other longer domains. The function is not known, but the domain carries a highly conserved GVQW motif. The members are rich in proline and cysteine. This may be a binding domain.	GO:0043161|proteasome-mediated ubiquitin-dependent protein catabolic process;GO:0000209|protein polyubiquitination;GO:0042787|protein ubiquitination involved in ubiquitin-dependent protein catabolic process;	GO:0000139|Golgi membrane;GO:0016021|integral component of membrane;	GO:0061630|ubiquitin protein ligase activity;GO:0008270|zinc ion binding;	.	.
ENSG00000135842	2572	2268	1634.2	955	796	1.44695	3.96829e-31	Protein Niban	FAM129A	7.74409e-29	up	yes	protein_coding	chr1:184790724-184974550:-	gi|16757970|ref|NP_443198.1|	4496	0	protein Niban [Homo sapiens]	gi|503774441|ref|NM_052966.3|	6928	0	Homo sapiens family with sequence similarity 129 member A (FAM129A), mRNA	Q9BZQ8	150	8e-39	.	.	.	.	pfam13900	GVQW	Putative binding domain. This short domain is often found nested inside other longer domains. The function is not known, but the domain carries a highly conserved GVQW motif. The members are rich in proline and cysteine. This may be a binding domain.	.	GO:0005576|extracellular region;	.	.	.
ENSG00000143061	2045	2333	1623.24	1136	1015	1.0075	2.69759e-15	Immunoglobulin superfamily member 3	IGSF3	1.78905e-13	up	yes	protein_coding	chr1:116574399-116667755:-	gi|55953133|ref|NP_001533.2|	6259	0	immunoglobulin superfamily member 3 isoform 1 precursor [Homo sapiens]	gi|767903947|ref|XM_005270793.2|	7289	0	PREDICTED: Homo sapiens immunoglobulin superfamily, member 3 (IGSF3), transcript variant X2, mRNA	O75054	2373	0	.	.	.	.	pfam07679	I-set	Immunoglobulin I-set domain.	GO:0032808|lacrimal gland development;	GO:0009986|cell surface;GO:0016021|integral component of membrane;GO:0005886|plasma membrane;	.	K06522	IGSF2_3; immunoglobulin superfamily, member 2/3
ENSG00000023909	2502	2033	1615.94	1036	944	1.17333	3.75863e-20	Glutamate--cysteine ligase regulatory subunit	GCLM	3.79845e-18	up	yes	protein_coding	chr1:93885205-93909456:-	gi|472366033|ref|XP_004402562.1|	1346	1e-169	PREDICTED: glutamate--cysteine ligase regulatory subunit isoform X1 [Odobenus rosmarus divergens]	gi|821325132|ref|NM_002061.3|	4857	0	Homo sapiens glutamate-cysteine ligase modifier subunit (GCLM), transcript variant 1, mRNA	P48507	53.5	2e-07	SPCC737.06c	83.2	4e-16	COG0656	pfam13900	GVQW	Putative binding domain. This short domain is often found nested inside other longer domains. The function is not known, but the domain carries a highly conserved GVQW motif. The members are rich in proline and cysteine. This may be a binding domain.	GO:0007568|aging;GO:0008637|apoptotic mitochondrial changes;GO:0044344|cellular response to fibroblast growth factor stimulus;GO:0071372|cellular response to follicle-stimulating hormone stimulus;GO:0071333|cellular response to glucose stimulus;GO:0035729|cellular response to hepatocyte growth factor stimulus;GO:0097069|cellular response to thyroxine stimulus;GO:0006534|cysteine metabolic process…	GO:0005829|cytosol;GO:0017109|glutamate-cysteine ligase complex;	GO:0030234|enzyme regulator activity;GO:0004357|glutamate-cysteine ligase activity;GO:0035226|glutamate-cysteine ligase catalytic subunit binding;	K11205	GCLM; glutamate--cysteine ligase regulatory subunit
ENSG00000196878	2243	2111	1543.54	1080	789	1.20322	3.9278e-18	Laminin subunit beta-3	LAMB3	3.4198e-16	up	yes	protein_coding	chr1:209614870-209652466:-	gi|62868215|ref|NP_000219.2|	5824	0	laminin subunit beta-3 precursor [Homo sapiens]	gi|62868216|ref|NM_001017402.1|	4305	0	Homo sapiens laminin subunit beta 3 (LAMB3), transcript variant 2, mRNA	Q13751	2228	0	.	.	.	.	pfam00055	Laminin_N	Laminin N-terminal (Domain VI).	GO:0050873|brown fat cell differentiation;GO:0007155|cell adhesion;GO:0035987|endodermal cell differentiation;GO:0008544|epidermis development;GO:0022617|extracellular matrix disassembly;GO:0030198|extracellular matrix organization;GO:0031581|hemidesmosome assembly;	GO:0005576|extracellular region;GO:0005610|laminin-5 complex;	GO:0005198|structural molecule activity;	K06244	LAMB3; laminin, beta 3
ENSG00000113916	2080	2063	1494.7	1080	800	1.12351	2.80788e-16	B-cell lymphoma 6 protein	BCL6	2.05483e-14	up	yes	protein_coding	chr3:187721377-187745727:-	gi|795311563|ref|XP_011816989.1|	3970	0	PREDICTED: B-cell lymphoma 6 protein isoform X1 [Colobus angolensis palliatus]	gi|34366430|emb|BX649185.1|	4152	0	Homo sapiens mRNA; cDNA DKFZp686M22130 (from clone DKFZp686M22130)	P41182	218	2e-64	.	.	.	.	pfam00651	BTB	BTB/POZ domain. The BTB (for BR-C, ttk and bab) or POZ (for Pox virus and Zinc finger) domain is present near the N-terminus of a fraction of zinc finger (pfam00096) proteins and in proteins that contain the pfam01344 motif such as Kelch and a family of pox virus proteins. The BTB/POZ domain mediates homomeric dimerization and in some instances heteromeric dimerization. The structure of the dimer…	GO:0030036|actin cytoskeleton organization;GO:0030183|B cell differentiation;GO:0000902|cell morphogenesis;GO:0006974|cellular response to DNA damage stimulus;GO:0048821|erythrocyte development;GO:0002467|germinal center formation;GO:0006954|inflammatory response;GO:0030099|myeloid cell differentiation;GO:0043066|negative regulation of apoptotic process;GO:0030308|negative regulation of cell grow…	GO:0005634|nucleus;	GO:0003682|chromatin binding;GO:0046872|metal ion binding;GO:0043565|sequence-specific DNA binding;	K15618	BCL6; B-cell lymphoma 6 protein
ENSG00000105141	2561	3332	1490.91	54	65	5.61122	1.88052e-174	Caspase-14	CASP14	3.19275e-170	up	yes	protein_coding	chr19:15049384-15058293:+	gi|6912286|ref|NP_036246.1|	1178	4e-150	caspase-14 precursor [Homo sapiens]	gi|169666459|gb|EU502748.1|	3235	0	Homo sapiens caspase-14 (CASP14) mRNA, complete cds	P31944	209	5e-65	.	.	.	.	pfam00656	Peptidase_C14	Caspase domain.	GO:0070268|cornification;GO:0008544|epidermis development;GO:0031424|keratinization;	GO:0005737|cytoplasm;GO:0070062|extracellular exosome;GO:0031012|extracellular matrix;GO:0045095|keratin filament;GO:0005634|nucleus;	GO:0004197|cysteine-type endopeptidase activity;GO:0097153|cysteine-type endopeptidase activity involved in apoptotic process;	K04401	CASP14; caspase 14 [EC:3.4.22.-]
ENSG00000189060	2003	2181	1364.27	709	603	1.65545	7.12584e-37	Histone H1.0	H1F0	1.75337e-34	up	yes	protein_coding	chr22:37805093-37807436:+	gi|829938059|ref|XP_012597379.1|	603	6e-68	PREDICTED: histone H1.0 [Microcebus murinus]	gi|4582128|emb|Z97630.11|	2344	0	Human DNA sequence from clone RP3-466N1 on chromosome 22q12-13, complete sequence	P07305	177	1e-49	.	.	.	.	pfam00538	Linker_histone	linker histone H1 and H5 family. Linker histone H1 is an essential component of chromatin structure. H1 links nucleosomes into higher order structures Histone H1 is replaced by histone H5 in some cell types.	GO:0006309|apoptotic DNA fragmentation;GO:0006334|nucleosome assembly;	GO:0015629|actin cytoskeleton;GO:0005794|Golgi apparatus;GO:0000790|nuclear chromatin;GO:0005719|nuclear euchromatin;GO:0005654|nucleoplasm;GO:0000786|nucleosome;GO:0005634|nucleus;	GO:0031490|chromatin DNA binding;GO:0044822|poly(A) RNA binding;	K11275	H1_5; histone H1/5
ENSG00000130589	2272	2226	1362.94	507	492	2.14979	2.78474e-68	Helicase with zinc finger domain 2	HELZ2	2.2514e-65	up	yes	protein_coding	chr20:63558086-63574239:-	gi|156105693|ref|NP_001032412.2|	13243	0	helicase with zinc finger domain 2 isoform 1 [Homo sapiens]	gi|768018565|ref|XM_011529092.1|	8064	0	PREDICTED: Homo sapiens helicase with zinc finger 2, transcriptional coactivator (HELZ2), transcript variant X1, mRNA	E9QAM5	149	6e-35	SPAC16C9.06c	182	1e-45	COG1112	pfam13087	AAA_12	AAA domain. This family of domains contain a P-loop motif that is characteristic of the AAA superfamily. Many of the proteins in this family are conjugative transfer proteins.	GO:0044255|cellular lipid metabolic process;GO:0045944|positive regulation of transcription from RNA polymerase II promoter;GO:0006351|transcription, DNA-templated;	GO:0016020|membrane;GO:0005654|nucleoplasm;	GO:0005524|ATP binding;GO:0003677|DNA binding;GO:0004386|helicase activity;GO:0030374|ligand-dependent nuclear receptor transcription coactivator activity;GO:0046872|metal ion binding;GO:0044822|poly(A) RNA binding;	.	.
ENSG00000131791	1961	1634	1324.63	895	847	1.0227	1.67781e-15	5'-AMP-activated protein kinase subunit beta-2	PRKAB2	1.14401e-13	up	yes	protein_coding	chr1:147155106-147172550:-	gi|675742087|ref|XP_008982460.1|	1289	2e-176	PREDICTED: 5'-AMP-activated protein kinase subunit beta-2 isoform X1 [Callithrix jacchus]	gi|524553338|ref|NM_005399.4|	5417	0	Homo sapiens protein kinase AMP-activated non-catalytic subunit beta 2 (PRKAB2), transcript variant 1, mRNA	O43741	530	9e-173	.	.	.	.	pfam04739	AMPKBI	5'-AMP-activated protein kinase beta subunit, interation domain. This region is found in the beta subunit of the 5'-AMP-activated protein kinase complex, and its yeast homologues Sip1, Sip2 and Gal83, which are found in the SNF1 kinase complex. This region is sufficient for interaction of this subunit with the kinase complex, but is not solely responsible for the interaction, and the interaction …	GO:0006853|carnitine shuttle;GO:0007050|cell cycle arrest;GO:0006633|fatty acid biosynthetic process;GO:0016236|macroautophagy;GO:0006468|protein phosphorylation;GO:0042304|regulation of fatty acid biosynthetic process;GO:0045859|regulation of protein kinase activity;GO:1901796|regulation of signal transduction by p53 class mediator;GO:0007165|signal transduction;	GO:0005829|cytosol;GO:0005654|nucleoplasm;GO:0031588|nucleotide-activated protein kinase complex;	.	K07199	PRKAB; 5'-AMP-activated protein kinase, regulatory beta subunit
ENSG00000111331	2409	2156	1237.75	208	229	3.36149	1.48735e-124	2'-5'-oligoadenylate synthase 3	OAS3	5.05045e-121	up	yes	protein_coding	chr12:112938352-112973249:+	gi|45007007|ref|NP_006178.2|	5587	0	2'-5'-oligoadenylate synthase 3 [Homo sapiens]	gi|11527772|dbj|AB044545.1|	6645	0	Homo sapiens P/OKcl.4 mRNA for 2'-5' oligoadenylate synthetase 3, complete cds	Q9Y6K5	2154	0	.	.	.	.	pfam10421	OAS1_C	2'-5'-oligoadenylate synthetase 1, domain 2, C-terminus. This is the largely alpha-helical, C-terminal half of 2'-5'-oligoadenylate synthetase 1, being described as domain 2 of the enzyme and homologous to a tandem ubiquitin repeat. It carries the region of enzymic activity between 320 and 344 at the extreme C-terminal end. Oligoadenylate synthetases are antiviral enzymes that counteract vial att…	GO:0051607|defense response to virus;GO:0060333|interferon-gamma-mediated signaling pathway;GO:0045071|negative regulation of viral genome replication;GO:0006139|nucleobase-containing compound metabolic process;GO:0060700|regulation of ribonuclease activity;GO:0009615|response to virus;GO:0060337|type I interferon signaling pathway;	GO:0005737|cytoplasm;GO:0005829|cytosol;GO:0005615|extracellular space;GO:0043231|intracellular membrane-bounded organelle;GO:0005654|nucleoplasm;GO:0005886|plasma membrane;	GO:0001730|2'-5'-oligoadenylate synthetase activity;GO:0005524|ATP binding;GO:0003725|double-stranded RNA binding;GO:0046872|metal ion binding;	K14216	OAS; 2'-5'-oligoadenylate synthetase [EC:2.7.7.84]
ENSG00000178773	1689	1647	1237.28	864	781	1.0001	3.4901e-16	Copine-7	CPNE7	2.54313e-14	up	yes	protein_coding	chr16:89575768-89597246:+	gi|7656993|ref|NP_055242.1|	3239	0	copine-7 isoform b [Homo sapiens]	gi|214830496|ref|NM_014427.4|	2657	0	Homo sapiens copine 7 (CPNE7), transcript variant 2, mRNA	H1UBN0	1003	0	.	.	.	.	pfam07002	Copine	Copine. This family represents a conserved region approximately 180 residues long within eukaryotic copines. Copines are Ca(2+)-dependent phospholipid-binding proteins that are thought to be involved in membrane-trafficking, and may also be involved in cell division and growth.	GO:0071277|cellular response to calcium ion;GO:0046474|glycerophospholipid biosynthetic process;GO:0006629|lipid metabolic process;	GO:0005737|cytoplasm;GO:0070062|extracellular exosome;GO:0005634|nucleus;GO:0005886|plasma membrane;	GO:0005215|transporter activity;	.	.
ENSG00000234745	1910	2141	1236.05	473	456	2.10532	4.14025e-55	HLA class I histocompatibility antigen, B-7 alpha chain	HLA-B	2.19666e-52	up	yes	protein_coding	chr6:31269491-31357188:-	gi|17986001|ref|NP_005505.2|	1604	0	major histocompatibility complex, class I, B precursor [Homo sapiens]	gi|977380217|ref|NM_005514.7|	1547	0	Homo sapiens major histocompatibility complex, class I, B (HLA-B), mRNA	P01889	217	3e-65	.	.	.	.	pfam00129	MHC_I	Class I Histocompatibility antigen, domains alpha 1 and 2.	GO:0002479|antigen processing and presentation of exogenous peptide antigen via MHC class I, TAP-dependent;GO:0002480|antigen processing and presentation of exogenous peptide antigen via MHC class I, TAP-independent;GO:0002474|antigen processing and presentation of peptide antigen via MHC class I;GO:0060333|interferon-gamma-mediated signaling pathway;GO:0050776|regulation of immune response;GO:00…	GO:0009986|cell surface;GO:0031901|early endosome membrane;GO:0005783|endoplasmic reticulum;GO:0012507|ER to Golgi transport vesicle membrane;GO:0005794|Golgi apparatus;GO:0000139|Golgi membrane;GO:0071556|integral component of lumenal side of endoplasmic reticulum membrane;GO:0042612|MHC class I protein complex;GO:0030670|phagocytic vesicle membrane;GO:0005886|plasma membrane;	GO:0042605|peptide antigen binding;	K06751	MHC1; major histocompatibility complex, class I
ENSG00000070915	2029	2009	1222.07	601	297	2.15975	1.8212e-06	Solute carrier family 12 member 3	SLC12A3	3.2859e-05	up	yes	protein_coding	chr16:56865207-56915850:+	gi|186910317|ref|NP_001119579.1|	5290	0	solute carrier family 12 member 3 isoform 2 [Homo sapiens]	gi|186910314|ref|NM_000339.2|	5564	0	Homo sapiens solute carrier family 12 member 3 (SLC12A3), transcript variant 1, mRNA	P55017	2026	0	SPBC18H10.16	260	1e-71	COG0531	pfam00324	AA_permease	Amino acid permease.	GO:0006811|ion transport;GO:0035725|sodium ion transmembrane transport;GO:0006814|sodium ion transport;GO:0006810|transport;	GO:0016324|apical plasma membrane;GO:0005829|cytosol;GO:0070062|extracellular exosome;GO:0005887|integral component of plasma membrane;GO:0016020|membrane;GO:0005886|plasma membrane;	GO:0015378|sodium:chloride symporter activity;GO:0005215|transporter activity;	K14426	SLC12A3, TSC; solute carrier family 12 (sodium/chloride transporter), member 3
ENSG00000184613	1696	1713	1204.51	793	650	1.22229	1.0433e-20	Protein kinase C-binding protein NELL2	NELL2	1.10707e-18	up	yes	protein_coding	chr12:44508275-44921848:-	gi|223029470|ref|NP_001138579.1|	4551	0	protein kinase C-binding protein NELL2 isoform a [Homo sapiens]	gi|223029471|ref|NM_001145108.1|	3612	0	Homo sapiens neural EGFL like 2 (NELL2), transcript variant 3, mRNA	Q5R3Z7	258	1e-79	.	.	.	.	pfam12947	EGF_3	EGF domain. This family includes a variety of EGF-like domain homologues. This family includes the C-terminal domain of the malaria parasite MSP1 protein.	.	GO:0005576|extracellular region;	GO:0005509|calcium ion binding;	.	.
ENSG00000068985	1845	1635	1199.38	716	639	1.33989	9.43433e-26	P antigen family member 1	PAGE1	1.36903e-23	up	yes	protein_coding	chrX:49687450-49695993:-	gi|58761528|ref|NP_003776.2|	631	2e-80	P antigen family member 1 [Homo sapiens]	gi|58761527|ref|NM_003785.3|	665	0	Homo sapiens PAGE family member 1 (PAGE1), mRNA	O75459	247	8e-82	.	.	.	.	pfam05831	GAGE	GAGE protein. This family consists of several GAGE and XAGE proteins which are found exclusively in humans. The function of this family is unknown although they have been implicated in human cancers.	GO:0006968|cellular defense response;	.	.	.	.
ENSG00000119547	1763	1613	1165.55	647	672	1.33304	2.29853e-25	One cut domain family member 2	ONECUT2	3.25204e-23	up	yes	protein_coding	chr18:57435685-57491297:+	gi|119220564|ref|NP_004843.2|	2087	0	one cut domain family member 2 [Homo sapiens]	gi|119220563|ref|NM_004852.2|	16121	0	Homo sapiens one cut homeobox 2 (ONECUT2), mRNA	O95948	808	0	.	.	.	.	pfam02376	CUT	CUT domain. The CUT domain is a DNA-binding motif which can bind independently or in cooperation with the homeodomain, often found downstream of the CUT domain. Multiple copies of the CUT domain can exist in one protein.	GO:0009887|organ morphogenesis;GO:0030154|cell differentiation;GO:0045165|cell fate commitment;GO:0042384|cilium assembly;GO:0031018|endocrine pancreas development;GO:0002064|epithelial cell development;GO:0001889|liver development;GO:0030512|negative regulation of transforming growth factor beta receptor signaling pathway;GO:0048935|peripheral nervous system neuron development;GO:0030335|positiv…	GO:0015629|actin cytoskeleton;GO:0005654|nucleoplasm;GO:0005634|nucleus;	GO:0000978|RNA polymerase II core promoter proximal region sequence-specific DNA binding;GO:0001077|transcriptional activator activity, RNA polymerase II core promoter proximal region sequence-specific binding;	.	.
ENSG00000074657	1639	1424	1127.11	757	720	1.03017	1.3819e-15	Zinc finger protein 532	ZNF532	9.49873e-14	up	yes	protein_coding	chr18:58862600-58986480:+	gi|24429588|ref|NP_060651.2|	6093	0	zinc finger protein 532 [Homo sapiens]	gi|973353057|ref|NM_018181.5|	6696	0	Homo sapiens zinc finger protein 532 (ZNF532), transcript variant 1, mRNA	Q6NXK2	87	3e-18	.	.	.	.	pfam13900	GVQW	Putative binding domain. This short domain is often found nested inside other longer domains. The function is not known, but the domain carries a highly conserved GVQW motif. The members are rich in proline and cysteine. This may be a binding domain.	GO:0006351|transcription, DNA-templated;	GO:0005634|nucleus;	GO:0046872|metal ion binding;GO:0043565|sequence-specific DNA binding;GO:0003700|transcription factor activity, sequence-specific DNA binding;GO:0044212|transcription regulatory region DNA binding;	.	.
ENSG00000151012	2025	1184	1121.07	653	666	1.25422	0.000397676	Cystine/glutamate transporter	SLC7A11	0.00347849	up	yes	protein_coding	chr4:138164097-138242349:-	gi|7657683|ref|NP_055146.1|	2537	0	cystine/glutamate transporter [Homo sapiens]	gi|80861465|ref|NM_014331.3|	9642	0	Homo sapiens solute carrier family 7 member 11 (SLC7A11), mRNA	Q9UPY5	267	4e-85	BS_ykbA	164	2e-41	COG0531	pfam13520	AA_permease_2	Amino acid permease.	GO:0006865|amino acid transport;GO:0007420|brain development;GO:0070306|lens fiber cell differentiation;GO:0050900|leukocyte migration;GO:0070527|platelet aggregation;GO:0035094|response to nicotine;GO:0006979|response to oxidative stress;GO:0009636|response to toxic substance;	GO:0009986|cell surface;GO:0005856|cytoskeleton;GO:0016021|integral component of membrane;GO:0005887|integral component of plasma membrane;GO:0005886|plasma membrane;GO:0005791|rough endoplasmic reticulum;	GO:0015327|cystine:glutamate antiporter activity;	K13869	SLC7A11; solute carrier family 7 (L-type amino acid transporter), member 11
ENSG00000127334	1531	1512	1114.67	687	754	1.05562	1.32804e-15	Dual specificity tyrosine-phosphorylation-regulated kinase 2	DYRK2	9.20303e-14	up	yes	protein_coding	chr12:67648338-67665406:+	gi|153281169|ref|NP_006473.2|	3078	0	dual specificity tyrosine-phosphorylation-regulated kinase 2 isoform 2 [Homo sapiens]	gi|694949065|ref|XM_001161394.3|	8405	0	PREDICTED: Pan troglodytes dual-specificity tyrosine-(Y)-phosphorylation regulated kinase 2 (DYRK2), mRNA	Q92630	257	1e-80	.	.	.	.	pfam00069	Pkinase	Protein kinase domain.	GO:0006974|cellular response to DNA damage stimulus;GO:0042771|intrinsic apoptotic signaling pathway in response to DNA damage by p53 class mediator;GO:0051534|negative regulation of NFAT protein import into nucleus;GO:0045725|positive regulation of glycogen biosynthetic process;GO:0006468|protein phosphorylation;GO:1901796|regulation of signal transduction by p53 class mediator;GO:0007224|smooth…	GO:0005737|cytoplasm;GO:0030529|ribonucleoprotein complex;GO:0005654|nucleoplasm;GO:0005634|nucleus;GO:0000151|ubiquitin ligase complex;	GO:0005524|ATP binding;GO:0000287|magnesium ion binding;GO:0030145|manganese ion binding;GO:0004674|protein serine/threonine kinase activity;GO:0004712|protein serine/threonine/tyrosine kinase activity;GO:0004713|protein tyrosine kinase activity;GO:0043130|ubiquitin binding;	K18669	DYRK2_3_4; dual specificity tyrosine-phosphorylation-regulated kinase 2/3/4 [EC:2.7.12.1]
ENSG00000163840	1919	1602	1110.51	451	508	1.85124	2.88437e-38	E3 ubiquitin-protein ligase DTX3L	DTX3L	7.89851e-36	up	yes	protein_coding	chr3:122564238-122575203:+	gi|19923717|ref|NP_612144.1|	3976	0	E3 ubiquitin-protein ligase DTX3L [Homo sapiens]	gi|194578892|ref|NM_138287.3|	5768	0	Homo sapiens deltex 3 like, E3 ubiquitin ligase (DTX3L), mRNA	Q8TDB6	275	1e-85	.	.	.	.	pfam13900	GVQW	Putative binding domain. This short domain is often found nested inside other longer domains. The function is not known, but the domain carries a highly conserved GVQW motif. The members are rich in proline and cysteine. This may be a binding domain.	GO:0006974|cellular response to DNA damage stimulus;GO:0006302|double-strand break repair;GO:0010390|histone monoubiquitination;GO:0000209|protein polyubiquitination;	GO:0005737|cytoplasm;GO:0005829|cytosol;GO:0005654|nucleoplasm;GO:0005634|nucleus;	GO:0042393|histone binding;GO:0016874|ligase activity;GO:0004842|ubiquitin-protein transferase activity;GO:0008270|zinc ion binding;	K06058	DTX; deltex [EC:2.3.2.27]
ENSG00000131711	1615	1507	1099.4	680	627	1.23543	1.82951e-22	Microtubule-associated protein 1B	MAP1B	2.20294e-20	up	yes	protein_coding	chr5:72107234-72209570:+	gi|530379305|ref|XP_005248564.1|	6830	0	PREDICTED: microtubule-associated protein 1B isoform X1 [Homo sapiens]	gi|153945727|ref|NM_005909.3|	11979	0	Homo sapiens microtubule associated protein 1B (MAP1B), mRNA	P46821	256	2e-76	.	.	.	.	pfam00414	MAP1B_neuraxin	Neuraxin and MAP1B repeat.	GO:0048675|axon extension;GO:0009987|cellular process;GO:0016358|dendrite development;GO:0061162|establishment of monopolar cell polarity;GO:0001578|microtubule bundle formation;GO:0047497|mitochondrion transport along microtubule;GO:0032387|negative regulation of intracellular transport;GO:0045773|positive regulation of axon extension;	GO:0030054|cell junction;GO:0005737|cytoplasm;GO:0005829|cytosol;GO:0043197|dendritic spine;GO:0005874|microtubule;GO:0005875|microtubule associated complex;GO:0001750|photoreceptor outer segment;GO:0005886|plasma membrane;GO:0014069|postsynaptic density;	GO:0005198|structural molecule activity;	K10429	MAP1; microtubule-associated protein 1
ENSG00000176658	1458	1559	1071.09	675	619	1.20221	5.45741e-20	Unconventional myosin-Id	MYO1D	5.35584e-18	up	yes	protein_coding	chr17:32492522-32877177:-	gi|119600627|gb|EAW80221.1|	5473	0	myosin ID, isoform CRA_a [Homo sapiens]	gi|740086703|ref|NM_015194.2|	5559	0	Homo sapiens myosin ID (MYO1D), transcript variant 1, mRNA	O94832	2097	0	YMR109w	535	3e-162	COG5022	pfam00063	Myosin_head	Myosin head (motor domain).	GO:0051641|cellular localization;GO:0061502|early endosome to recycling endosome transport;GO:0010923|negative regulation of phosphatase activity;	GO:0097440|apical dendrite;GO:0030424|axon;GO:0016323|basolateral plasma membrane;GO:0005903|brush border;GO:0031410|cytoplasmic vesicle;GO:0005829|cytosol;GO:0005768|endosome;GO:0043209|myelin sheath;GO:0016459|myosin complex;GO:0043005|neuron projection;GO:0043025|neuronal cell body;	GO:0051015|actin filament binding;GO:0030898|actin-dependent ATPase activity;GO:0005524|ATP binding;GO:0005516|calmodulin binding;GO:0003774|motor activity;	K10356	MYO1; myosin I
ENSG00000152242	1561	1374	1065.34	686	670	1.09165	4.97927e-17	Uncharacterized protein C18orf25 homolog	C18orf25	3.932e-15	up	yes	protein_coding	chr18:46173553-46266991:+	gi|21450814|ref|NP_659492.1|	1805	0	uncharacterized protein C18orf25 isoform a [Homo sapiens]	gi|116292176|ref|NM_145055.3|	5459	0	Homo sapiens chromosome 18 open reading frame 25 (C18orf25), transcript variant 1, mRNA	Q5R4B7	288	5e-96	.	.	.	.	pfam15303	RNF111_N	E3 ubiquitin-protein ligase Arkadia N-terminus. This domain is found at the N-terminus of E3 ubiquitin-protein ligase Arkadia.	GO:0051301|cell division;GO:0051297|centrosome organization;GO:0000086|G2/M transition of mitotic cell cycle;GO:0007067|mitotic nuclear division;GO:0051225|spindle assembly;	GO:0005813|centrosome;GO:0005737|cytoplasm;GO:0005829|cytosol;GO:0070652|HAUS complex;GO:0005874|microtubule;GO:0000922|spindle pole;	.	.	.
ENSG00000154065	1441	1444	1064.19	701	696	1.02518	1.0064e-15	Ankyrin repeat domain-containing protein 29	ANKRD29	7.06057e-14	up	yes	protein_coding	chr18:23598926-23662885:-	gi|70995267|ref|NP_775776.2|	1536	0	ankyrin repeat domain-containing protein 29 isoform 1 [Homo sapiens]	gi|34528683|dbj|AK123197.1|	3579	0	Homo sapiens cDNA FLJ41203 fis, clone BRACE3000071	Q8N6D5	241	5e-77	all2748	143	3e-35	COG0666	pfam12796	Ank_2	Ankyrin repeats (3 copies).	GO:0071468|cellular response to acidic pH;GO:0034198|cellular response to amino acid starvation;GO:0072755|cellular response to benomyl;GO:0042149|cellular response to glucose starvation;GO:0070301|cellular response to hydrogen peroxide;GO:1990253|cellular response to leucine starvation;GO:0071494|cellular response to UV-C;GO:0060548|negative regulation of cell death;GO:0031953|negative regulatio…	GO:0005737|cytoplasm;GO:0005844|polysome;	GO:0043022|ribosome binding;	.	.
ENSG00000160867	1480	1490	1026.23	585	577	1.33297	9.47152e-25	Fibroblast growth factor receptor 4	FGFR4	1.2662e-22	up	yes	protein_coding	chr5:177086886-177098144:+	gi|767938152|ref|XP_011532766.1|	3667	0	PREDICTED: fibroblast growth factor receptor 4 isoform X2 [Homo sapiens]	gi|634743316|ref|NM_213647.2|	3120	0	Homo sapiens fibroblast growth factor receptor 4 (FGFR4), transcript variant 3, mRNA	P22455	359	1e-116	.	.	.	.	pfam07714	Pkinase_Tyr	Protein tyrosine kinase.	GO:0016477|cell migration;GO:0008543|fibroblast growth factor receptor signaling pathway;GO:0042593|glucose homeostasis;GO:0000165|MAPK cascade;GO:0018108|peptidyl-tyrosine phosphorylation;GO:0055062|phosphate ion homeostasis;GO:0048015|phosphatidylinositol-mediated signaling;GO:0043085|positive regulation of catalytic activity;GO:0008284|positive regulation of cell proliferation;GO:2000573|posit…	GO:0005737|cytoplasm;GO:0005783|endoplasmic reticulum;GO:0005768|endosome;GO:0005576|extracellular region;GO:0005794|Golgi apparatus;GO:0005887|integral component of plasma membrane;GO:0005654|nucleoplasm;GO:0005886|plasma membrane;GO:0030133|transport vesicle;	GO:0016303|1-phosphatidylinositol-3-kinase activity;GO:0005524|ATP binding;GO:0017134|fibroblast growth factor binding;GO:0005007|fibroblast growth factor-activated receptor activity;GO:0008201|heparin binding;GO:0046934|phosphatidylinositol-4,5-bisphosphate 3-kinase activity;GO:0004713|protein tyrosine kinase activity;GO:0005088|Ras guanyl-nucleotide exchange factor activity;	K05095	FGFR4; fibroblast growth factor receptor 4 [EC:2.7.10.1]
ENSG00000139668	1511	1534	1026.1	581	508	1.46444	1.54449e-28	Putative uncharacterized protein encoded by LINC00269	WDFY2	2.52138e-26	up	yes	protein_coding	chr13:51584455-51767707:+	gi|685601748|ref|XP_003913951.2|	2330	0	PREDICTED: WD repeat and FYVE domain-containing protein 2 [Papio anubis]	gi|13751890|emb|AL136525.17|	7970	0	Human DNA sequence from clone RP11-147H23 on chromosome 13, complete sequence	Q8N2A0	139	5e-35	all0284_3	74.7	3e-12	COG2319	pfam13900	GVQW	Putative binding domain. This short domain is often found nested inside other longer domains. The function is not known, but the domain carries a highly conserved GVQW motif. The members are rich in proline and cysteine. This may be a binding domain.	.	GO:0016021|integral component of membrane;	.	.	.
ENSG00000163565	2176	1844	1017.37	49	49	5.33557	1.62946e-162	Gamma-interferon-inducible protein 16	IFI16	1.38325e-158	up	yes	protein_coding	chr1:158999968-159055155:+	gi|530364640|ref|XP_005245184.1|	3685	0	PREDICTED: gamma-interferon-inducible protein 16 isoform X1 [Homo sapiens]	gi|6644296|gb|AF208043.1|AF208043	4090	0	Homo sapiens IFI16b (IFI16b) mRNA, complete cds	Q16666	281	4e-87	.	.	.	.	pfam02760	HIN	HIN-200/IF120x domain. This domain has no know function. It is found in one or two copies per protein, and is found associated with the PAAD/DAPIN domain pfam02758.	GO:0097202|activation of cysteine-type endopeptidase activity;GO:0002218|activation of innate immune response;GO:0006914|autophagy;GO:0008283|cell proliferation;GO:0042149|cellular response to glucose starvation;GO:0071479|cellular response to ionizing radiation;GO:0051607|defense response to virus;GO:0030097|hemopoiesis;GO:0006954|inflammatory response;GO:0045087|innate immune response;GO:007233…	GO:0005737|cytoplasm;GO:0005829|cytosol;GO:0016020|membrane;GO:0016607|nuclear speck;GO:0005730|nucleolus;GO:0005654|nucleoplasm;GO:0005634|nucleus;	GO:0001047|core promoter binding;GO:0003690|double-stranded DNA binding;GO:0044822|poly(A) RNA binding;GO:0000978|RNA polymerase II core promoter proximal region sequence-specific DNA binding;GO:0008134|transcription factor binding;GO:0001078|transcriptional repressor activity, RNA polymerase II core promoter proximal region sequence-specific binding;	.	.
ENSG00000042493	1230	1423	974.59	690	578	1.04841	5.88069e-13	Macrophage-capping protein	CAPG	3.1696e-11	up	yes	protein_coding	chr2:85394748-85418432:-	gi|966982063|ref|XP_014968222.1|	1935	0	PREDICTED: macrophage-capping protein isoform X1 [Macaca mulatta]	gi|209402761|gb|FJ224312.1|	1442	0	Homo sapiens epididymis secretory protein Li 66 (HEL-S-66) mRNA, complete cds	P40121	456	3e-160	.	.	.	.	pfam00626	Gelsolin	Gelsolin repeat.	GO:0051016|barbed-end actin filament capping;	GO:0005814|centriole;GO:0070062|extracellular exosome;GO:0090543|Flemming body;GO:0042470|melanosome;GO:0072686|mitotic spindle;GO:0005730|nucleolus;GO:0005654|nucleoplasm;	.	K10368	CAPG; capping protein (actin filament), gelsolin-like
ENSG00000116667	1480	1469	938.422	436	398	1.80217	6.81796e-41	Uncharacterized protein C1orf21	C1orf21	2.06706e-38	up	yes	protein_coding	chr1:184387058-184629020:+	gi|13540596|ref|NP_110433.1|	638	1e-72	uncharacterized protein C1orf21 [Homo sapiens]	gi|58761542|ref|NM_030806.3|	10265	0	Homo sapiens chromosome 1 open reading frame 21 (C1orf21), mRNA	Q9H246	250	5e-74	.	.	.	.	pfam15389	DUF4612	Domain of unknown function (DUF4612). This protein family is a domain of unknown function, which is found in eukaryotes. Proteins in this family are typically between 109 and 323 amino acids in length.	GO:0000077|DNA damage checkpoint;GO:0006281|DNA repair;GO:0030433|ER-associated ubiquitin-dependent protein catabolic process;GO:0006516|glycoprotein catabolic process;GO:0000209|protein polyubiquitination;GO:0006508|proteolysis;GO:0006986|response to unfolded protein;GO:0031146|SCF-dependent proteasomal ubiquitin-dependent protein catabolic process;	GO:0005737|cytoplasm;GO:0005829|cytosol;GO:0044322|endoplasmic reticulum quality control compartment;GO:0019005|SCF ubiquitin ligase complex;	GO:0030246|carbohydrate binding;GO:0001948|glycoprotein binding;GO:0061630|ubiquitin protein ligase activity;GO:0004842|ubiquitin-protein transferase activity;	.	.
ENSG00000235162	1331	1233	931.384	595	591	1.09031	1.93232e-16	Overexpressed in colon carcinoma 1 protein homolog	C12orf75	1.44524e-14	up	yes	protein_coding	chr12:105235290-105396097:+	gi|20135838|emb|CAC85392.1|	425	3e-49	hypothetical protein [Homo sapiens]	gi|223633951|ref|NM_001145199.1|	1366	0	Homo sapiens chromosome 12 open reading frame 75 (C12orf75), mRNA	P0C913	88.6	8e-21	.	.	.	.	pfam15506	OCC1	OCC1 family. The human member of this family, overexpressed in colon carcinoma 1 protein has been shown to be overexpressed in several colon carcinomas.	.	GO:0016021|integral component of membrane;	.	.	.
ENSG00000187608	1740	1440	929.74	308	269	2.44079	4.39896e-61	Ubiquitin-like protein ISG15	ISG15	2.98742e-58	up	yes	protein_coding	chr1:1001138-1014541:+	gi|397468744|ref|XP_003806031.1|	757	7e-99	PREDICTED: ubiquitin-like protein ISG15 [Pan paniscus]	gi|193083170|ref|NM_005101.3|	667	0	Homo sapiens ISG15 ubiquitin-like modifier (ISG15), mRNA	P05161	281	6e-95	YLL039c	61.6	4e-10	COG5272	pfam00240	ubiquitin	Ubiquitin family. This family contains a number of ubiquitin-like proteins: SUMO (smt3 homologue) Nedd8, Elongin B, Rub1, and Parkin. A number of them are thought to carry a distinctive five-residue motif termed the proteasome-interacting motif (PIM), which may have a biologically significant role in protein delivery to proteasomes and recruitment of proteasomes to transcription sites.	GO:0042742|defense response to bacterium;GO:0051607|defense response to virus;GO:0032020|ISG15-protein conjugation;GO:0019941|modification-dependent protein catabolic process;GO:0031397|negative regulation of protein ubiquitination;GO:0032480|negative regulation of type I interferon production;GO:0045071|negative regulation of viral genome replication;GO:0045648|positive regulation of erythrocyte…	GO:0005829|cytosol;GO:0005576|extracellular region;GO:0005654|nucleoplasm;	GO:0031386|protein tag;	K12159	ISG15; ubiquitin cross-reactive protein
ENSG00000181830	1157	1233	874.933	518	609	1.06157	1.24582e-12	GDP-fucose transporter 1	SLC35C1	6.54848e-11	up	yes	protein_coding	chr11:45804072-45813015:+	gi|223671915|ref|NP_060859.4|	1819	0	GDP-fucose transporter 1 isoform a [Homo sapiens]	gi|675696161|ref|XM_003808230.2|	4019	0	PREDICTED: Pan paniscus solute carrier family 35 (GDP-fucose transporter), member C1 (SLC35C1), mRNA	Q96A29	349	1e-118	.	.	.	.	pfam08449	UAA	UAA transporter family. This family includes transporters with a specificity for UDP-N-acetylglucosamine.	GO:0008643|carbohydrate transport;GO:0030259|lipid glycosylation;GO:0045746|negative regulation of Notch signaling pathway;	GO:0005794|Golgi apparatus;GO:0000139|Golgi membrane;GO:0016021|integral component of membrane;	GO:0005457|GDP-fucose transmembrane transporter activity;	K15279	SLC35C1, FUCT1; solute carrier family 35 (GDP-fucose transporter), member C1
ENSG00000115461	1021	1382	873.8	675	438	1.10065	0.00224446	Insulin-like growth factor-binding protein 5	IGFBP5	0.0148679	up	yes	protein_coding	chr2:216672105-216695525:-	gi|10834982|ref|NP_000590.1|	1349	8e-168	insulin-like growth factor-binding protein 5 precursor [Homo sapiens]	gi|171460920|ref|NM_000599.3|	6212	0	Homo sapiens insulin like growth factor binding protein 5 (IGFBP5), mRNA	P24593	311	9e-106	.	.	.	.	pfam00086	Thyroglobulin_1	Thyroglobulin type-1 repeat. Thyroglobulin type 1 repeats are thought to be involved in the control of proteolytic degradation. The domain usually contains six conserved cysteines. These form three disulphide bridges. Cysteines 1 pairs with 2, 3 with 4 and 5 with 6.	GO:0007568|aging;GO:0044267|cellular protein metabolic process;GO:0071320|cellular response to cAMP;GO:0071407|cellular response to organic cyclic compound;GO:0007565|female pregnancy;GO:0042593|glucose homeostasis;GO:0006006|glucose metabolic process;GO:0031069|hair follicle morphogenesis;GO:0035556|intracellular signal transduction;GO:0048286|lung alveolus development;GO:0060056|mammary gland i…	GO:0005576|extracellular region;GO:0016942|insulin-like growth factor binding protein complex;GO:0042567|insulin-like growth factor ternary complex;GO:0005622|intracellular;	GO:0001968|fibronectin binding;GO:0031994|insulin-like growth factor I binding;GO:0031995|insulin-like growth factor II binding;	.	.
ENSG00000164307	1208	1209	844.524	453	528	1.27741	4.38827e-18	Endoplasmic reticulum aminopeptidase 1	ERAP1	3.76283e-16	up	yes	protein_coding	chr5:96760810-96808100:-	gi|94818901|ref|NP_057526.3|	4915	0	endoplasmic reticulum aminopeptidase 1 isoform a precursor [Homo sapiens]	gi|94818900|ref|NM_016442.3|	5495	0	Homo sapiens endoplasmic reticulum aminopeptidase 1 (ERAP1), transcript variant 1, mRNA	Q9NZ08	219	8e-65	SPBC1921.05	409	1e-121	COG0308	pfam01433	Peptidase_M1	Peptidase family M1. Members of this family are aminopeptidases. The members differ widely in specificity, hydrolysing acidic, basic or neutral N-terminal residues. This family includes leukotriene-A4 hydrolase, this enzyme also has an aminopeptidase activity.	GO:0002250|adaptive immune response;GO:0001525|angiogenesis;GO:0019885|antigen processing and presentation of endogenous peptide antigen via MHC class I;GO:0002474|antigen processing and presentation of peptide antigen via MHC class I;GO:0045444|fat cell differentiation;GO:0006509|membrane protein ectodomain proteolysis;GO:0043171|peptide catabolic process;GO:0045766|positive regulation of angiog…	GO:0005829|cytosol;GO:0005783|endoplasmic reticulum;GO:0005788|endoplasmic reticulum lumen;GO:0005789|endoplasmic reticulum membrane;GO:0070062|extracellular exosome;GO:0005576|extracellular region;GO:0005615|extracellular space;GO:0016021|integral component of membrane;GO:0016020|membrane;GO:0005886|plasma membrane;	GO:0004177|aminopeptidase activity;GO:0004175|endopeptidase activity;GO:0005151|interleukin-1, Type II receptor binding;GO:0005138|interleukin-6 receptor binding;GO:0070006|metalloaminopeptidase activity;GO:0008235|metalloexopeptidase activity;GO:0042277|peptide binding;GO:0008270|zinc ion binding;	K09604	ARTS1; adipocyte-derived leucine aminopeptidase [EC:3.4.11.-]
ENSG00000115468	1110	1097	806.629	497	541	1.06568	6.8285e-14	EF-hand domain-containing protein D1	EFHD1	3.984e-12	up	yes	protein_coding	chr2:232606057-232682781:+	gi|62089010|dbj|BAD92952.1|	950	2e-119	EF hand domain family, member D1 variant [Homo sapiens]	gi|694899405|ref|XM_001143163.4|	2187	0	PREDICTED: Pan troglodytes EF-hand domain family, member D1 (EFHD1), transcript variant X1, mRNA	Q9BUP0	218	2e-65	.	.	.	.	pfam13900	GVQW	Putative binding domain. This short domain is often found nested inside other longer domains. The function is not known, but the domain carries a highly conserved GVQW motif. The members are rich in proline and cysteine. This may be a binding domain.	GO:0031175|neuron projection development;	GO:0070062|extracellular exosome;GO:0005743|mitochondrial inner membrane;	GO:0005509|calcium ion binding;	.	.
ENSG00000108176	1074	1239	805.365	454	472	1.30063	5.2631e-18	DnaJ homolog subfamily C member 12	DNAJC12	4.46785e-16	up	yes	protein_coding	chr10:67796665-67838166:-	gi|675794761|ref|XP_008954033.1|	1140	5e-155	PREDICTED: dnaJ homolog subfamily C member 12 isoform X1 [Pan paniscus]	gi|41406092|ref|NM_021800.2|	1198	0	Homo sapiens DnaJ heat shock protein family (Hsp40) member C12 (DNAJC12), transcript variant 1, mRNA	Q9UKB3	412	6e-143	YIR004w	60.5	3e-09	COG2214	pfam00226	DnaJ	DnaJ domain. DnaJ domains (J-domains) are associated with hsp70 heat-shock system and it is thought that this domain mediates the interaction. DnaJ-domain is therefore part of a chaperone (protein folding) system. The T-antigens, although not in Prosite are confirmed as DnaJ containing domains from literature.	GO:0048844|artery morphogenesis;GO:0007569|cell aging;GO:0048589|developmental growth;GO:0003007|heart morphogenesis;GO:0001701|in utero embryonic development;GO:0048146|positive regulation of fibroblast proliferation;GO:0045944|positive regulation of transcription from RNA polymerase II promoter;GO:0006351|transcription, DNA-templated;GO:0001570|vasculogenesis;GO:0007296|vitellogenesis;	GO:0005737|cytoplasm;GO:0043231|intracellular membrane-bounded organelle;GO:0016607|nuclear speck;GO:0005654|nucleoplasm;	GO:0008270|zinc ion binding;	K09532	DNAJC12; DnaJ homolog subfamily C member 12
ENSG00000159403	1221	1289	783.499	324	323	1.93544	2.17876e-40	Complement C1r subcomponent	C1R	6.37775e-38	up	yes	protein_coding	chr12:7080209-7092607:-	gi|194391088|dbj|BAG60662.1|	3899	0	unnamed protein product [Homo sapiens]	gi|10437374|dbj|AK024951.1|	3480	0	Homo sapiens cDNA: FLJ21298 fis, clone COL02040, highly similar to HSC1R Human mRNA for complement component C1r	P00736	946	0	VC1649	90.9	4e-18	COG5640	pfam00089	Trypsin	Trypsin.	GO:0006958|complement activation, classical pathway;GO:0045087|innate immune response;	GO:0005576|extracellular region;	GO:0005509|calcium ion binding;GO:0004252|serine-type endopeptidase activity;	K01330	C1R; complement component 1, r subcomponent [EC:3.4.21.41]
ENSG00000074181	1179	1296	755.895	313	259	2.09593	4.99157e-42	Neurogenic locus notch homolog protein 3	NOTCH3	1.599e-39	up	yes	protein_coding	chr19:15159038-15200981:-	gi|134244285|ref|NP_000426.2|	10567	0	neurogenic locus notch homolog protein 3 precursor [Homo sapiens]	gi|134244284|ref|NM_000435.2|	8071	0	Homo sapiens notch 3 (NOTCH3), mRNA	Q9R172	235	2e-69	TVN1399	67	8e-11	COG0666	pfam13900	GVQW	Putative binding domain. This short domain is often found nested inside other longer domains. The function is not known, but the domain carries a highly conserved GVQW motif. The members are rich in proline and cysteine. This may be a binding domain.	GO:0048844|artery morphogenesis;GO:0030900|forebrain development;GO:0072104|glomerular capillary formation;GO:0045665|negative regulation of neuron differentiation;GO:0000122|negative regulation of transcription from RNA polymerase II promoter;GO:0048663|neuron fate commitment;GO:0007220|Notch receptor processing;GO:0007219|Notch signaling pathway;GO:0048661|positive regulation of smooth muscle c…	GO:0015629|actin cytoskeleton;GO:0005913|cell-cell adherens junction;GO:0005737|cytoplasm;GO:0005829|cytosol;GO:0005789|endoplasmic reticulum membrane;GO:0005576|extracellular region;GO:0000139|Golgi membrane;GO:0016021|integral component of membrane;GO:0005654|nucleoplasm;GO:0005886|plasma membrane;GO:0043235|receptor complex;	GO:0098641|cadherin binding involved in cell-cell adhesion;GO:0005509|calcium ion binding;GO:0004872|receptor activity;	K02599	NOTCH; Notch
ENSG00000138496	1236	1069	745.54	352	350	1.69246	1.51498e-30	Poly [ADP-ribose] polymerase 9	PARP9	2.82651e-28	up	yes	protein_coding	chr3:122527924-122564577:-	gi|226371706|ref|NP_113646.2|	4382	0	poly [ADP-ribose] polymerase 9 isoform a [Homo sapiens]	gi|226371717|ref|NM_001146106.1|	6769	0	Homo sapiens poly(ADP-ribose) polymerase family member 9 (PARP9), transcript variant 6, mRNA	Q8IXQ6	236	4e-71	SSO2899	75.1	4e-14	COG2110	pfam13900	GVQW	Putative binding domain. This short domain is often found nested inside other longer domains. The function is not known, but the domain carries a highly conserved GVQW motif. The members are rich in proline and cysteine. This may be a binding domain.	GO:0016477|cell migration;GO:0006302|double-strand break repair;GO:0060330|regulation of response to interferon-gamma;	GO:0005737|cytoplasm;GO:0005829|cytosol;GO:0016020|membrane;GO:0005739|mitochondrion;GO:0005654|nucleoplasm;GO:0005634|nucleus;	GO:0003950|NAD+ ADP-ribosyltransferase activity;	K15260	PARP9; poly [ADP-ribose] polymerase 9 [EC:2.4.2.30]
ENSG00000164236	1044	1082	745.401	435	439	1.26157	1.52001e-18	Ankyrin repeat domain-containing protein 33B	ANKRD33B	1.35825e-16	up	yes	protein_coding	chr5:10564330-10657816:+	gi|256574784|ref|NP_001157912.1|	2141	0	ankyrin repeat domain-containing protein 33B [Homo sapiens]	gi|256574783|ref|NM_001164440.1|	9188	0	Homo sapiens ankyrin repeat domain 33B (ANKRD33B), mRNA	A6NCL7	305	4e-95	.	.	.	.	pfam12796	Ank_2	Ankyrin repeats (3 copies).	GO:0007596|blood coagulation;GO:0030168|platelet activation;GO:0009611|response to wounding;	GO:0016324|apical plasma membrane;GO:0005576|extracellular region;GO:0005887|integral component of plasma membrane;GO:0005886|plasma membrane;	GO:0004930|G-protein coupled receptor activity;GO:0004435|phosphatidylinositol phospholipase C activity;GO:0015057|thrombin receptor activity;	.	.
ENSG00000087258	1145	1110	742.776	392	347	1.58968	1.78613e-28	Guanine nucleotide-binding protein G(o) subunit alpha	GNAO1	2.88808e-26	up	yes	protein_coding	chr16:56191347-56357457:+	gi|655782175|ref|XP_008255533.1|	2039	0	PREDICTED: LOW QUALITY PROTEIN: guanine nucleotide-binding protein G(o) subunit alpha [Oryctolagus cuniculus]	gi|162461737|ref|NM_138736.2|	5767	0	Homo sapiens G protein subunit alpha o1 (GNAO1), transcript variant 2, mRNA	P08239	201	2e-58	.	.	.	.	pfam00503	G-alpha	G-protein alpha subunit. G proteins couple receptors of extracellular signals to intracellular signaling pathways. The G protein alpha subunit binds guanyl nucleotide and is a weak GTPase. A set of residues that are unique to G-alpha as compared to its ancestor the Arf-like family form a ring of residues centered on the nucleotide binding site. A Ggamma is found fused to an inactive Galpha in the…	GO:0007188|adenylate cyclase-modulating G-protein coupled receptor signaling pathway;	.	GO:0005525|GTP binding;GO:0003924|GTPase activity;GO:0046872|metal ion binding;GO:0004871|signal transducer activity;	K04534	GNAO, G-ALPHA-O; guanine nucleotide-binding protein G(o) subunit alpha
ENSG00000148344	1046	993	737.173	391	534	1.11361	8.80163e-11	Prostaglandin E synthase	PTGES	3.56645e-09	up	yes	protein_coding	chr9:129738331-129753047:-	gi|767958764|ref|XP_011517512.1|	861	2e-109	PREDICTED: prostaglandin E synthase isoform X1 [Homo sapiens]	gi|10441860|gb|AF217965.1|AF217965	1821	0	Homo sapiens clone PP102 unknown mRNA	O14684	313	2e-102	.	.	.	.	pfam01124	MAPEG	MAPEG family. This family is has been called MAPEG (Membrane Associated Proteins in Eicosanoid and Glutathione metabolizm). It includes proteins such as Prostaglandin E synthase. This enzyme catalyses the synthesis of PGE2 from PGH2 (produced by cyclooxygenase from arachidonic acid). Because of structural similarities in the active sites of FLAP, LTC4 synthase and PGE synthase, substrates for eac…	GO:0002526|acute inflammatory response;GO:0002544|chronic inflammatory response;GO:0019371|cyclooxygenase pathway;GO:0008285|negative regulation of cell proliferation;GO:0001516|prostaglandin biosynthetic process;GO:0006693|prostaglandin metabolic process;GO:0051592|response to calcium ion;GO:0034097|response to cytokine;GO:0032496|response to lipopolysaccharide;GO:0014070|response to organic cyc…	GO:0005789|endoplasmic reticulum membrane;GO:0016021|integral component of membrane;GO:0016020|membrane;GO:0005641|nuclear envelope lumen;GO:0048471|perinuclear region of cytoplasm;	GO:0043295|glutathione binding;GO:0050220|prostaglandin-E synthase activity;	K15729	PTGES; microsomal prostaglandin-E synthase 1 [EC:5.3.99.3]
ENSG00000163694	977	1072	726.394	452	422	1.21015	2.18755e-16	RNA-binding protein 47	RBM47	1.62185e-14	up	yes	protein_coding	chr4:40423267-40630875:-	gi|724804021|ref|XP_010382948.1|	2516	0	PREDICTED: RNA-binding protein 47 [Rhinopithecus roxellana]	gi|48735253|gb|BC071585.1|	4923	0	Homo sapiens RNA-binding protein, mRNA (cDNA clone IMAGE:30342210)	Q5R5P4	186	5e-54	.	.	.	.	pfam13900	GVQW	Putative binding domain. This short domain is often found nested inside other longer domains. The function is not known, but the domain carries a highly conserved GVQW motif. The members are rich in proline and cysteine. This may be a binding domain.	GO:0006309|apoptotic DNA fragmentation;GO:0006259|DNA metabolic process;GO:0010623|developmental programmed cell death;	GO:0005783|endoplasmic reticulum;GO:0005634|nucleus;	GO:0005509|calcium ion binding;GO:0004536|deoxyribonuclease activity;GO:0003677|DNA binding;GO:0004520|endodeoxyribonuclease activity;	.	.
ENSG00000126709	1641	961	709.375	149	126	3.2169	2.27454e-17	Interferon alpha-inducible protein 6	IFI6	1.85659e-15	up	yes	protein_coding	chr1:27666061-27672218:-	gi|821034656|ref|XP_012353994.1|	623	4e-78	PREDICTED: interferon alpha-inducible protein 6 isoform X2 [Nomascus leucogenys]	gi|94538326|ref|NM_002038.3|	836	0	Homo sapiens interferon, alpha-inducible protein 6 (IFI6), transcript variant 1, mRNA	P09912	211	3e-67	.	.	.	.	pfam06140	Ifi-6-16	Interferon-induced 6-16 family.	GO:0006955|immune response;GO:0043154|negative regulation of cysteine-type endopeptidase activity involved in apoptotic process;GO:2001240|negative regulation of extrinsic apoptotic signaling pathway in absence of ligand;GO:0051902|negative regulation of mitochondrial depolarization;GO:0001836|release of cytochrome c from mitochondria;GO:0060337|type I interferon signaling pathway;	GO:0016021|integral component of membrane;GO:0005739|mitochondrion;GO:0005886|plasma membrane;	.	.	.
ENSG00000204267	973	940	700.923	413	493	1.05397	1.44947e-11	Antigen peptide transporter 2	TAP2	6.56244e-10	up	yes	protein_coding	chr6:32821833-32838780:-	gi|62087486|dbj|BAD92190.1|	2973	0	transporter 2, ATP-binding cassette, sub-family B isoform 1 variant [Homo sapiens]	gi|586597928|ref|NM_001290043.1|	5684	0	Homo sapiens transporter 2, ATP-binding cassette, sub-family B (MDR/TAP) (TAP2), transcript variant 1, A allele, mRNA	Q03519	352	6e-115	.	.	.	.	pfam00664	ABC_membrane	ABC transporter transmembrane region. This family represents a unit of six transmembrane helices. Many members of the ABC transporter family (pfam00005) have two such regions.	GO:0002250|adaptive immune response;GO:0019885|antigen processing and presentation of endogenous peptide antigen via MHC class I;GO:0002485|antigen processing and presentation of endogenous peptide antigen via MHC class I via ER pathway, TAP-dependent;GO:0002489|antigen processing and presentation of endogenous peptide antigen via MHC class Ib via ER pathway, TAP-dependent;GO:0002481|antigen proc…	GO:0005789|endoplasmic reticulum membrane;GO:0043657|host cell;GO:0030176|integral component of endoplasmic reticulum membrane;GO:0016021|integral component of membrane;GO:0016020|membrane;GO:0042825|TAP complex;	GO:0005524|ATP binding;GO:0023029|MHC class Ib protein binding;GO:0015433|peptide antigen-transporting ATPase activity;GO:0015197|peptide transporter activity;GO:0046978|TAP1 binding;GO:0046980|tapasin binding;GO:0005215|transporter activity;	K05654	ABCB3, TAP2; ATP-binding cassette, subfamily B (MDR/TAP), member 3
ENSG00000196141	975	887	681.614	394	486	1.05575	6.82182e-11	SPATS2-like protein	SPATS2L	2.79761e-09	up	yes	protein_coding	chr2:200305881-200482263:+	gi|544346136|ref|NP_001269673.1|	3074	0	SPATS2-like protein isoform d [Homo sapiens]	gi|154426309|ref|NM_015535.2|	6156	0	Homo sapiens spermatogenesis associated serine rich 2 like (SPATS2L), transcript variant 1, mRNA	Q91WJ7	231	3e-70	.	.	.	.	pfam07139	DUF1387	Protein of unknown function (DUF1387). This family represents a conserved region approximately 300 residues long within a number of hypothetical proteins of unknown function that seem to be restricted to mammals.	.	GO:0005737|cytoplasm;GO:0005730|nucleolus;GO:0043234|protein complex;	GO:0044822|poly(A) RNA binding;	.	.
ENSG00000116661	949	985	674.064	427	354	1.29019	1.82782e-17	F-box only protein 2	FBXO2	1.49916e-15	up	yes	protein_coding	chr1:11637018-11655785:-	gi|15812198|ref|NP_036300.2|	1141	1e-150	F-box only protein 2 [Homo sapiens]	gi|319738644|ref|NM_012168.5|	1560	0	Homo sapiens F-box protein 2 (FBXO2), mRNA	Q9UK22	189	2e-56	.	.	.	.	pfam04300	FBA	F-box associated region. Members of this family are associated with F-box domains, hence the name FBA. This domain is probably involved in binding other proteins that will be targeted for ubiquitination. Human FBXO2 is involved in binding to N-glycosylated proteins.	GO:0006464|cellular protein modification process;GO:0030433|ER-associated ubiquitin-dependent protein catabolic process;GO:0006516|glycoprotein catabolic process;GO:0008285|negative regulation of cell proliferation;GO:0000209|protein polyubiquitination;GO:0016567|protein ubiquitination;GO:0006508|proteolysis;GO:0031396|regulation of protein ubiquitination;GO:0031146|SCF-dependent proteasomal ubiq…	GO:0005737|cytoplasm;GO:0005829|cytosol;GO:0043197|dendritic spine;GO:0005783|endoplasmic reticulum;GO:0070062|extracellular exosome;GO:0031090|organelle membrane;GO:0019005|SCF ubiquitin ligase complex;	GO:0001540|beta-amyloid binding;GO:0030246|carbohydrate binding;GO:0001948|glycoprotein binding;GO:0004842|ubiquitin-protein transferase activity;	K10099	FBXO2, NFB42; F-box protein 2
ENSG00000180573	991	950	668.601	459	297	1.34527	3.64716e-14	Histone H2A type 1-C	HIST1H2AC	2.14596e-12	up	yes	protein_coding	chr6:26124145-26139116:+	gi|795322282|ref|XP_011818239.1|	781	4e-97	PREDICTED: histone H2A type 1-J isoform X1 [Colobus angolensis palliatus]	gi|2062703|gb|U90551.1|HSU90551	1643	0	Human histone 2A-like protein (H2A/l) mRNA, complete cds	P0C169	217	3e-66	SPAC19G12.06c	182	1e-53	COG5262	pfam00125	Histone	Core histone H2A/H2B/H3/H4.	GO:0006342|chromatin silencing;	GO:0000790|nuclear chromatin;GO:0000786|nucleosome;	GO:0003677|DNA binding;	.	.
ENSG00000130487	1260	1212	650.429	91	66	3.95811	1.30449e-101	Kelch domain-containing protein 7B	KLHDC7B	2.76846e-98	up	yes	protein_coding	chr22:50548033-50551023:+	gi|206597556|ref|NP_612442.2|	2293	0	kelch domain-containing protein 7B [Homo sapiens]	gi|206597555|ref|NM_138433.3|	2991	0	Homo sapiens kelch domain containing 7B (KLHDC7B), mRNA	Q96G42	887	0	.	.	.	.	pfam01344	Kelch_1	Kelch motif. The kelch motif was initially discovered in Kelch. In this protein there are six copies of the motif. It has been shown that the Drosophila ring canal kelch protein is related to Galactose Oxidase for which a structure has been solved. The kelch motif forms a beta sheet. Several of these sheets associate to form a beta propeller structure as found in pfam00064, pfam00400 and pfam0041…	GO:0016567|protein ubiquitination;	GO:0031463|Cul3-RING ubiquitin ligase complex;	.	.	.
ENSG00000173193	1063	878	614.561	287	253	1.82411	1.23879e-29	Poly [ADP-ribose] polymerase 14	PARP14	2.19086e-27	up	yes	protein_coding	chr3:122680618-122730840:+	gi|154813199|ref|NP_060024.2|	9303	0	poly [ADP-ribose] polymerase 14 [Homo sapiens]	gi|767927000|ref|XR_427368.2|	8437	0	PREDICTED: Homo sapiens poly (ADP-ribose) polymerase family, member 14 (PARP14), transcript variant X2, misc_RNA	Q460N5	339	2e-92	TM0508_2	106	3e-24	COG2110	pfam13900	GVQW	Putative binding domain. This short domain is often found nested inside other longer domains. The function is not known, but the domain carries a highly conserved GVQW motif. The members are rich in proline and cysteine. This may be a binding domain.	GO:0006355|regulation of transcription, DNA-templated;GO:0006351|transcription, DNA-templated;	GO:0005737|cytoplasm;GO:0016020|membrane;GO:0005634|nucleus;	GO:0003950|NAD+ ADP-ribosyltransferase activity;	K15261	PARP10_14_15; poly [ADP-ribose] polymerase 10/14/15 [EC:2.4.2.30]
ENSG00000109189	922	815	612.844	368	364	1.22425	9.92136e-16	Ubiquitin carboxyl-terminal hydrolase 46	USP46	6.98941e-14	up	yes	protein_coding	chr4:52590972-52659335:-	gi|29243896|ref|NP_808229.1|	1869	0	ubiquitin carboxyl-terminal hydrolase 46 [Mus musculus]	gi|197116353|ref|NM_022832.3|	7954	0	Homo sapiens ubiquitin specific peptidase 46 (USP46), transcript variant 1, mRNA	F1M625	268	1e-87	.	.	.	.	pfam00443	UCH	Ubiquitin carboxyl-terminal hydrolase.	GO:0007610|behavior;GO:0016579|protein deubiquitination;GO:0032228|regulation of synaptic transmission, GABAergic;GO:0006511|ubiquitin-dependent protein catabolic process;	.	GO:0004843|ubiquitin-specific protease activity;	K11842	USP12_46; ubiquitin carboxyl-terminal hydrolase 12/46 [EC:3.4.19.12]
ENSG00000141574	833	794	602.368	412	386	1.00698	1.77153e-11	Secreted and transmembrane protein 1	SECTM1	7.91501e-10	up	yes	protein_coding	chr17:82321024-82334074:-	gi|4506869|ref|NP_002995.1|	1243	1e-163	secreted and transmembrane protein 1 precursor [Homo sapiens]	gi|114155159|ref|NM_003004.2|	2235	0	Homo sapiens secreted and transmembrane 1 (SECTM1), mRNA	Q8WVN6	257	1e-109	.	.	.	.	pfam03154	Atrophin-1	Atrophin-1 family. Atrophin-1 is the protein product of the dentatorubral-pallidoluysian atrophy (DRPLA) gene. DRPLA OMIM:125370 is a progressive neurodegenerative disorder. It is caused by the expansion of a CAG repeat in the DRPLA gene on chromosome 12p. This results in an extended polyglutamine region in atrophin-1, that is thought to confer toxicity to the protein, possibly through altering i…	GO:0006955|immune response;GO:0007498|mesoderm development;GO:0043123|positive regulation of I-kappaB kinase/NF-kappaB signaling;	GO:0070062|extracellular exosome;GO:0005615|extracellular space;GO:0005794|Golgi apparatus;GO:0016021|integral component of membrane;GO:0005886|plasma membrane;	GO:0005125|cytokine activity;GO:0004871|signal transducer activity;	.	.
ENSG00000088305	839	787	597.622	377	402	1.03879	1.41697e-11	DNA (cytosine-5)-methyltransferase 3B	DNMT3B	6.43242e-10	up	yes	protein_coding	chr20:32762385-32809356:+	gi|675729211|ref|XP_008965732.1|	4114	0	PREDICTED: DNA (cytosine-5)-methyltransferase 3B isoform X1 [Pan paniscus]	gi|28559059|ref|NM_006892.3|	4336	0	Homo sapiens DNA (cytosine-5-)-methyltransferase 3 beta (DNMT3B), transcript variant 1, mRNA	Q9UBC3	1586	0	.	.	.	.	pfam00855	PWWP	PWWP domain. The PWWP domain is named after a conserved Pro-Trp-Trp-Pro motif. The domain binds to Histone-4 methylated at lysine-20, H4K20me, suggesting that it is methyl-lysine recognition motif. Removal of two conserved aromatic residues in a hydrophobic cavity created by this domain within the full-length protein, Pdp1, abolishes the interaction o f the protein with H4K20me3. In fission yeast…	GO:0071549|cellular response to dexamethasone stimulus;GO:0071455|cellular response to hyperoxia;GO:0006306|DNA methylation;GO:0010424|DNA methylation on cytosine within a CG sequence;GO:0045814|negative regulation of gene expression, epigenetic;GO:0051573|negative regulation of histone H3-K9 methylation;GO:0000122|negative regulation of transcription from RNA polymerase II promoter;GO:0010628|po…	GO:0005737|cytoplasm;GO:0043231|intracellular membrane-bounded organelle;GO:0005654|nucleoplasm;GO:0005634|nucleus;	GO:0003682|chromatin binding;GO:0003886|DNA (cytosine-5-)-methyltransferase activity;GO:0051718|DNA (cytosine-5-)-methyltransferase activity, acting on CpG substrates;GO:0009008|DNA-methyltransferase activity;GO:0046872|metal ion binding;GO:0003714|transcription corepressor activity;GO:0045322|unmethylated CpG binding;	K17399	DNMT3B; DNA (cytosine-5)-methyltransferase 3B [EC:2.1.1.37]
ENSG00000137819	776	864	565.618	341	296	1.34646	1.06782e-16	Membrane progestin receptor gamma	PAQR5	8.18331e-15	up	yes	protein_coding	chr15:69298947-69407780:+	gi|157389021|ref|NP_001098024.1|	1759	0	membrane progestin receptor gamma [Homo sapiens]	gi|157389022|ref|NM_017705.3|	5186	0	Homo sapiens progestin and adipoQ receptor family member V (PAQR5), transcript variant 2, mRNA	Q9NXK6	682	0	SPBC12C2.09c	77	6e-14	COG1272	pfam03006	HlyIII	Haemolysin-III related. Members of this family are integral membrane proteins. This family includes a protein with hemolytic activity from Bacillus cereus. It has been proposed that YOL002c encodes a Saccharomyces cerevisiae protein that plays a key role in metabolic pathways that regulate lipid and phosphate metabolizm. In eukaryotes, members are seven-transmembrane pass molecules found to encod…	GO:0007275|multicellular organismal development;GO:0048477|oogenesis;GO:0048545|response to steroid hormone;	GO:0016021|integral component of membrane;GO:0005886|plasma membrane;	GO:0005496|steroid binding;GO:0003707|steroid hormone receptor activity;	.	.
ENSG00000185745	1057	824	561.121	189	197	2.26026	5.99281e-38	Interferon-induced protein with tetratricopeptide repeats 1	IFIT1	1.54161e-35	up	yes	protein_coding	chr10:89392546-89406486:+	gi|116534937|ref|NP_001539.3|	2423	0	interferon-induced protein with tetratricopeptide repeats 1 isoform 1 [Homo sapiens]	gi|400286384|ref|NM_001270930.1|	4613	0	Homo sapiens interferon induced protein with tetratricopeptide repeats 1 (IFIT1), transcript variant 5, mRNA	P09914	933	0	.	.	.	.	pfam13424	TPR_12	Tetratricopeptide repeat.	GO:0071360|cellular response to exogenous dsRNA;GO:0071357|cellular response to type I interferon;GO:0051607|defense response to virus;GO:0019060|intracellular transport of viral protein in host cell;GO:0050689|negative regulation of defense response to virus by host;GO:0051097|negative regulation of helicase activity;GO:0032091|negative regulation of protein binding;GO:0045071|negative regulatio…	GO:0005737|cytoplasm;GO:0005829|cytosol;GO:0043657|host cell;	GO:0003723|RNA binding;	K14217	IFIT1; interferon-induced protein with tetratricopeptide repeats 1
ENSG00000130829	773	904	556.801	272	291	1.55444	5.39459e-20	Dual specificity protein phosphatase 9	DUSP9	5.32496e-18	up	yes	protein_coding	chrX:153642492-153651326:+	gi|768039803|ref|XP_011529425.1|	1415	0	PREDICTED: dual specificity protein phosphatase 9 isoform X2 [Homo sapiens]	gi|972781549|ref|NM_001318503.1|	2426	0	Homo sapiens dual specificity phosphatase 9 (DUSP9), transcript variant 1, mRNA	Q99956	525	2e-179	SPBC17A3.06	90.9	6e-19	COG2453	pfam00782	DSPc	Dual specificity phosphatase, catalytic domain. Ser/Thr and Tyr protein phosphatases. The enzyme's tertiary fold is highly similar to that of tyrosine-specific phosphatases, except for a "recognition" region.	GO:0000187|activation of MAPK activity;GO:0000188|inactivation of MAPK activity;GO:0007254|JNK cascade;GO:0000165|MAPK cascade;GO:0006470|protein dephosphorylation;	GO:0005737|cytoplasm;GO:0005829|cytosol;GO:0005634|nucleus;	GO:0017017|MAP kinase tyrosine/serine/threonine phosphatase activity;GO:0004721|phosphoprotein phosphatase activity;GO:0004725|protein tyrosine phosphatase activity;GO:0008138|protein tyrosine/serine/threonine phosphatase activity;	K18498	DUSP9, MKP4; dual specificity phosphatase 9 [EC:3.1.3.16 3.1.3.48]
ENSG00000101493	807	872	537.908	275	214	1.76291	5.43541e-25	Zinc finger protein 516	ZNF516	7.44213e-23	up	yes	protein_coding	chr18:76358190-76495190:-	gi|7662010|ref|NP_055458.1|	5605	0	zinc finger protein 516 [Homo sapiens]	gi|291042666|ref|NM_014643.3|	8118	0	Homo sapiens zinc finger protein 516 (ZNF516), mRNA	Q92618	2156	0	.	.	.	.	pfam13465	zf-H2C2_2	Zinc-finger double domain.	GO:0060612|adipose tissue development;GO:0050873|brown fat cell differentiation;GO:0007275|multicellular organismal development;GO:0045893|positive regulation of transcription, DNA-templated;GO:0009409|response to cold;GO:0007165|signal transduction;GO:0006366|transcription from RNA polymerase II promoter;	GO:0005634|nucleus;	GO:0033613|activating transcription factor binding;GO:0000987|core promoter proximal region sequence-specific DNA binding;GO:0046872|metal ion binding;GO:0043565|sequence-specific DNA binding;GO:0003700|transcription factor activity, sequence-specific DNA binding;GO:0044212|transcription regulatory region DNA binding;	.	.
ENSG00000136052	818	664	537.695	370	316	1.08998	6.4621e-11	Solute carrier family 41 member 2	SLC41A2	2.66295e-09	up	yes	protein_coding	chr12:104802553-104958744:-	gi|207444687|ref|NP_115524.3|	2883	0	solute carrier family 41 member 2 [Homo sapiens]	gi|767975494|ref|XM_011538811.1|	4449	0	PREDICTED: Homo sapiens solute carrier family 41 (magnesium transporter), member 2 (SLC41A2), transcript variant X9, mRNA	Q4R335	93.2	1e-20	MA1437	74.3	1e-13	COG1824	pfam01769	MgtE	Divalent cation transporter. This region is the integral membrane part of the eubacterial MgtE family of magnesium transporters. Related regions are found also in archaebacterial and eukaryotic proteins. All the archaebacterial and eukaryotic examples have two copies of the region. This suggests that the eubacterial examples may act as dimers. Members of this family probably transport Mg2+ or oth…	GO:0070838|divalent metal ion transport;GO:0055085|transmembrane transport;	GO:0016021|integral component of membrane;GO:0005886|plasma membrane;	GO:0015095|magnesium ion transmembrane transporter activity;	K15122	SLC41A; solute carrier family 41
ENSG00000077238	772	814	515.049	216	271	1.67975	3.78272e-21	Interleukin-4 receptor subunit alpha	IL4R	4.11686e-19	up	yes	protein_coding	chr16:27313668-27364778:+	gi|4557669|ref|NP_000409.1|	3921	0	interleukin-4 receptor subunit alpha isoform a precursor [Homo sapiens]	gi|384229033|ref|NM_000418.3|	3685	0	Homo sapiens interleukin 4 receptor (IL4R), transcript variant 1, mRNA	P24394	250	1e-76	.	.	.	.	pfam09238	IL4Ra_N	Interleukin-4 receptor alpha chain, N-terminal. Members of this family are related in overall topology to fibronectin type III modules and fold into a sandwich comprising seven antiparallel beta sheets arranged in a three-strand and a four-strand beta-pleated sheet. They are required for binding of interleukin-4 to the receptor alpha chain, which is a crucial event for the generation of a Th2-dom…	GO:0042832|defense response to protozoan;GO:0006955|immune response;GO:0016064|immunoglobulin mediated immune response;GO:0045626|negative regulation of T-helper 1 cell differentiation;GO:0030728|ovulation;GO:0090197|positive regulation of chemokine secretion;GO:0002639|positive regulation of immunoglobulin production;GO:0043032|positive regulation of macrophage activation;GO:0043306|positive reg…	GO:0005615|extracellular space;GO:0005887|integral component of plasma membrane;GO:0043235|receptor complex;	GO:0004913|interleukin-4 receptor activity;GO:0005057|receptor signaling protein activity;	K05071	IL4R; interleukin 4 receptor
ENSG00000147689	755	949	488.33	132	131	2.67761	8.03643e-44	Protein FAM83A	FAM83A	2.78454e-41	up	yes	protein_coding	chr8:123178960-123210079:+	gi|40254997|ref|NP_116288.2|	2002	0	protein FAM83A isoform a [Homo sapiens]	gi|821016534|ref|XM_003256172.3|	4678	0	PREDICTED: Nomascus leucogenys family with sequence similarity 83, member A (FAM83A), transcript variant X1, mRNA	Q86UY5	328	1e-109	.	.	.	.	pfam07894	DUF1669	Protein of unknown function (DUF1669). This family is composed of sequences derived from hypothetical eukaryotic proteins of unknown function. Some members of this family are annotated as being potential phospholipases but no literature was found to support this.	GO:0008283|cell proliferation;GO:0007173|epidermal growth factor receptor signaling pathway;	GO:0005737|cytoplasm;	GO:0036312|phosphatidylinositol 3-kinase regulatory subunit binding;GO:0019901|protein kinase binding;	.	.
ENSG00000221963	937	756	484.285	124	140	2.65602	1.08865e-45	Apolipoprotein L6	APOL6	4.2007e-43	up	yes	protein_coding	chr22:35648395-35668409:+	gi|795130854|ref|XP_011834350.1|	1419	9e-173	PREDICTED: apolipoprotein L6 isoform X1 [Mandrillus leucophaeus]	gi|87162462|ref|NM_030641.3|	10121	0	Homo sapiens apolipoprotein L6 (APOL6), mRNA	Q9BWW8	533	2e-169	.	.	.	.	pfam05461	ApoL	Apolipoprotein L. Apo L belongs to the high density lipoprotein family that plays a central role in cholesterol transport. The cholesterol content of membranes is important in cellular processes such as modulating gene transcription and signal transduction both in the adult brain and during neurodevelopment. There are six apo L genes located in close proximity to each other on chromosome 22q12 in…	GO:0006869|lipid transport;GO:0042157|lipoprotein metabolic process;	GO:0005737|cytoplasm;GO:0005576|extracellular region;	GO:0008289|lipid binding;	K14480	APOL; apolipoprotein L
ENSG00000232677	780	691	483.674	258	222	1.59519	2.7668e-21	Pol polyprotein (Fragment)	LINC00665	3.03063e-19	up	yes	lincRNA	chr19:36313067-36331718:-	gi|946787384|ref|XP_014403533.1|	1366	7e-168	PREDICTED: LOW QUALITY PROTEIN: uncharacterized protein LOC102257441 [Myotis brandtii]	gi|551889274|tpe|HG510713.1|	2732	0	TPA: Homo sapiens long non-coding RNA OTTHUMT00000109550.2 (AC092296.1 gene), lincRNA	P31795	298	4e-122	SPAC13D1.01c	72	6e-12	COG2801	pfam00665	rve	Integrase core domain. Integrase mediates integration of a DNA copy of the viral genome into the host chromosome. Integrase is composed of three domains. The amino-terminal domain is a zinc binding domain pfam02022. This domain is the central catalytic domain. The carboxyl terminal domain that is a non-specific DNA binding domain pfam00552. The catalytic domain acts as an endonuclease when two nu…	GO:0006069|ethanol oxidation;GO:0046294|formaldehyde catabolic process;GO:0018119|peptidyl-cysteine S-nitrosylation;GO:0045777|positive regulation of blood pressure;GO:0003016|respiratory system process;GO:0032496|response to lipopolysaccharide;GO:0051409|response to nitrosative stress;GO:0051775|response to redox state;GO:0001523|retinoid metabolic process;	GO:0005829|cytosol;GO:0070062|extracellular exosome;GO:0005739|mitochondrion;	GO:0004022|alcohol dehydrogenase (NAD) activity;GO:0009055|electron carrier activity;GO:0005504|fatty acid binding;GO:0018467|formaldehyde dehydrogenase activity;GO:0051903|S-(hydroxymethyl)glutathione dehydrogenase activity;GO:0008270|zinc ion binding;	.	.
ENSG00000170558	774	699	480.125	257	207	1.64716	7.80107e-22	Cadherin-2	CDH2	8.94909e-20	up	yes	protein_coding	chr18:27950966-28177446:-	gi|14589889|ref|NP_001783.2|	4146	0	cadherin-2 isoform 1 preproprotein [Homo sapiens]	gi|815890959|ref|NM_001792.4|	4326	0	Homo sapiens cadherin 2 (CDH2), transcript variant 1, mRNA	P19022	259	3e-79	.	.	.	.	pfam08758	Cadherin_pro	Cadherin prodomain like. Cadherins are a family of proteins that mediate calcium dependent cell-cell adhesion. They are activated through cleavage of a prosequence in the late Golgi. This domain corresponds to the folded region of the prosequence, and is termed the prodomain. The prodomain shows structural resemblance to the cadherin domain, but lacks all the features known to be important for ca…	GO:0034332|adherens junction organization;GO:0048514|blood vessel morphogenesis;GO:0048854|brain morphogenesis;GO:0016339|calcium-dependent cell-cell adhesion via plasma membrane cell adhesion molecules;GO:0007155|cell adhesion;GO:0016477|cell migration;GO:0044331|cell-cell adhesion mediated by cadherin;GO:0021987|cerebral cortex development;GO:0090002|establishment of protein localization to pla…	GO:0016324|apical plasma membrane;GO:0016323|basolateral plasma membrane;GO:0016342|catenin complex;GO:0005913|cell-cell adherens junction;GO:0005911|cell-cell junction;GO:0005737|cytoplasm;GO:0070062|extracellular exosome;GO:0005916|fascia adherens;GO:0005925|focal adhesion;GO:0016021|integral component of membrane;GO:0014704|intercalated disc;GO:0030027|lamellipodium;GO:0005886|plasma membrane;…	GO:0045294|alpha-catenin binding;GO:0008013|beta-catenin binding;GO:0005509|calcium ion binding;GO:0045295|gamma-catenin binding;	K06736	CDH2, NCAD; cadherin 2, type 1, N-cadherin
ENSG00000166347	640	729	471.823	261	268	1.35179	6.11247e-15	Cytochrome b5	CYB5A	3.93097e-13	up	yes	protein_coding	chr18:74250847-74292016:-	gi|982309480|ref|XP_015295106.1|	735	1e-86	PREDICTED: cytochrome b5 type B isoform X5 [Macaca fascicularis]	gi|62088813|dbj|AB209617.1|	5897	0	Homo sapiens mRNA for cytochrome b-5 isoform 1 variant protein	P00167	247	1e-74	SPCC16A11.10c	86.3	3e-18	COG5274	pfam13900	GVQW	Putative binding domain. This short domain is often found nested inside other longer domains. The function is not known, but the domain carries a highly conserved GVQW motif. The members are rich in proline and cysteine. This may be a binding domain.	GO:0019852|L-ascorbic acid metabolic process;GO:0046686|response to cadmium ion;	GO:0005737|cytoplasm;GO:0005789|endoplasmic reticulum membrane;GO:0070062|extracellular exosome;GO:0016021|integral component of membrane;GO:0043231|intracellular membrane-bounded organelle;GO:0016020|membrane;GO:0005741|mitochondrial outer membrane;	GO:0004033|aldo-keto reductase (NADP) activity;GO:0004129|cytochrome-c oxidase activity;GO:0019899|enzyme binding;GO:0020037|heme binding;GO:0046872|metal ion binding;	.	.
ENSG00000110042	652	638	471.181	317	290	1.06746	6.55513e-11	E3 ubiquitin-protein ligase DTX4	DTX4	2.69475e-09	up	yes	protein_coding	chr11:59171430-59208587:+	gi|332252509|ref|XP_003275396.1|	2996	0	PREDICTED: E3 ubiquitin-protein ligase DTX4 [Nomascus leucogenys]	gi|148237497|ref|NM_015177.1|	5642	0	Homo sapiens deltex 4, E3 ubiquitin ligase (DTX4), transcript variant 1, mRNA	Q6PDK8	234	3e-71	.	.	.	.	pfam02825	WWE	WWE domain. The WWE domain is named after three of its conserved residues and is predicted to mediate specific protein- protein interactions in ubiquitin and ADP ribose conjugation systems.	GO:0007219|Notch signaling pathway;GO:0016567|protein ubiquitination;	GO:0005737|cytoplasm;	GO:0016874|ligase activity;GO:0008270|zinc ion binding;	K06058	DTX; deltex [EC:2.3.2.27]
ENSG00000135114	887	787	467.206	114	100	2.94659	2.63551e-57	2'-5'-oligoadenylate synthase-like protein	OASL	1.54295e-54	up	yes	protein_coding	chr12:121019111-121039242:-	gi|11321577|ref|NP_003724.1|	2688	0	2'-5'-oligoadenylate synthase-like protein isoform a [Homo sapiens]	gi|387849325|ref|NM_003733.3|	2085	0	Homo sapiens 2'-5'-oligoadenylate synthetase like (OASL), transcript variant 1, mRNA	Q15646	419	1e-139	.	.	.	.	pfam10421	OAS1_C	2'-5'-oligoadenylate synthetase 1, domain 2, C-terminus. This is the largely alpha-helical, C-terminal half of 2'-5'-oligoadenylate synthetase 1, being described as domain 2 of the enzyme and homologous to a tandem ubiquitin repeat. It carries the region of enzymic activity between 320 and 344 at the extreme C-terminal end. Oligoadenylate synthetases are antiviral enzymes that counteract vial att…	GO:0051607|defense response to virus;GO:0060333|interferon-gamma-mediated signaling pathway;GO:0045071|negative regulation of viral genome replication;GO:0009615|response to virus;GO:0060337|type I interferon signaling pathway;	GO:0005737|cytoplasm;GO:0005829|cytosol;GO:0016020|membrane;GO:0005730|nucleolus;	GO:0005524|ATP binding;GO:0003677|DNA binding;GO:0003725|double-stranded RNA binding;GO:0044822|poly(A) RNA binding;GO:0046966|thyroid hormone receptor binding;GO:0016740|transferase activity;	K14608	OASL; 2'-5'-oligoadenylate synthase-like protein
ENSG00000143382	626	783	462.068	271	181	1.62768	1.34131e-15	ADAMTS-like protein 4	ADAMTSL4	9.25722e-14	up	yes	protein_coding	chr1:150549369-150560937:+	gi|767909572|ref|XP_011507946.1|	4941	0	PREDICTED: ADAMTS-like protein 4 isoform X2 [Homo sapiens]	gi|568384852|ref|NM_001288608.1|	4319	0	Homo sapiens ADAMTS like 4 (ADAMTSL4), transcript variant 4, mRNA	Q6UY14	1810	0	.	.	.	.	pfam05986	ADAM_spacer1	ADAM-TS Spacer 1. This family represents the Spacer-1 region from the ADAM-TS family of metalloproteinases.	GO:0006355|regulation of transcription, DNA-templated;GO:0006351|transcription, DNA-templated;	GO:0005634|nucleus;	GO:0003677|DNA binding;GO:0046872|metal ion binding;	.	.
ENSG00000138193	716	589	451.599	267	249	1.31619	3.65286e-14	1-phosphatidylinositol 4,5-bisphosphate phosphodiesterase epsilon-1	PLCE1	2.14596e-12	up	yes	protein_coding	chr10:94030812-94332823:+	gi|117168250|ref|NP_057425.3|	11593	0	1-phosphatidylinositol 4,5-bisphosphate phosphodiesterase epsilon-1 isoform 1 [Homo sapiens]	gi|117168249|ref|NM_016341.3|	7593	0	Homo sapiens phospholipase C epsilon 1 (PLCE1), transcript variant 1, mRNA	Q9P212	4444	0	.	.	.	.	pfam00388	PI-PLC-X	Phosphatidylinositol-specific phospholipase C, X domain. This associates with pfam00387 to form a single structural unit.	GO:0000187|activation of MAPK activity;GO:0019722|calcium-mediated signaling;GO:0008283|cell proliferation;GO:0007010|cytoskeleton organization;GO:0006651|diacylglycerol biosynthetic process;GO:0007173|epidermal growth factor receptor signaling pathway;GO:0032835|glomerulus development;GO:0007507|heart development;GO:0043647|inositol phosphate metabolic process;GO:0048016|inositol phosphate-media…	GO:0005737|cytoplasm;GO:0005829|cytosol;GO:0000139|Golgi membrane;GO:0005886|plasma membrane;	GO:0019899|enzyme binding;GO:0005085|guanyl-nucleotide exchange factor activity;GO:0046872|metal ion binding;GO:0004435|phosphatidylinositol phospholipase C activity;GO:0004629|phospholipase C activity;GO:0017016|Ras GTPase binding;GO:0005057|receptor signaling protein activity;	K05860	PLCE; phosphatidylinositol phospholipase C, epsilon [EC:3.1.4.11]
ENSG00000101384	667	572	448.176	276	290	1.10668	1.27596e-10	Protein jagged-1	JAG1	5.01463e-09	up	yes	protein_coding	chr20:10637684-10674107:-	gi|4557679|ref|NP_000205.1|	6325	0	protein jagged-1 precursor [Homo sapiens]	gi|168480146|ref|NM_000214.2|	5987	0	Homo sapiens jagged 1 (JAG1), mRNA	P78504	2440	0	.	.	.	.	pfam07657	MNNL	N terminus of Notch ligand. This entry represents a region of conserved sequence at the N terminus of several Notch ligand proteins.	GO:0001525|angiogenesis;GO:0035909|aorta morphogenesis;GO:0042491|auditory receptor cell differentiation;GO:0001974|blood vessel remodeling;GO:0061309|cardiac neural crest cell development involved in outflow tract morphogenesis;GO:0003215|cardiac right ventricle morphogenesis;GO:0060411|cardiac septum morphogenesis;GO:0001709|cell fate determination;GO:0061073|ciliary body morphogenesis;GO:00720…	GO:0005912|adherens junction;GO:0016324|apical plasma membrane;GO:0005576|extracellular region;GO:0005887|integral component of plasma membrane;GO:0016020|membrane;GO:0005886|plasma membrane;	GO:0005509|calcium ion binding;GO:0008083|growth factor activity;GO:0005112|Notch binding;GO:0005198|structural molecule activity;	K06052	JAGGED; jagged
ENSG00000127561	590	640	438.594	278	257	1.18194	6.11026e-12	Synaptogyrin-3	SYNGR3	2.94518e-10	up	yes	protein_coding	chr16:1989660-1994275:+	gi|426380797|ref|XP_004057047.1|	902	4e-118	PREDICTED: synaptogyrin-3 [Gorilla gorilla gorilla]	gi|313661368|ref|NM_004209.5|	2051	0	Homo sapiens synaptogyrin 3 (SYNGR3), mRNA	O43761	144	4e-41	.	.	.	.	pfam01284	MARVEL	Membrane-associating domain. MARVEL domain-containing proteins are often found in lipid-associating proteins - such as Occludin and MAL family proteins. It may be part of the machinery of membrane apposition events, such as transport vesicle biogenesis.	GO:0032411|positive regulation of transporter activity;GO:0021762|substantia nigra development;	GO:0030054|cell junction;GO:0016021|integral component of membrane;GO:0031594|neuromuscular junction;GO:0008021|synaptic vesicle;GO:0030672|synaptic vesicle membrane;	.	.	.
ENSG00000171310	713	635	426.63	210	164	1.83047	8.34565e-24	Carbohydrate sulfotransferase 11	CHST11	1.06536e-21	up	yes	protein_coding	chr12:104455295-104762014:+	gi|8923758|ref|NP_060883.1|	1913	0	carbohydrate sulfotransferase 11 isoform 1 [Homo sapiens]	gi|291219905|ref|NM_018413.5|	5709	0	Homo sapiens carbohydrate (chondroitin 4) sulfotransferase 11 (CHST11), transcript variant 1, mRNA	Q9NPF2	741	0	.	.	.	.	pfam03567	Sulfotransfer_2	Sulfotransferase family. This family includes a variety of sulfotransferase enzymes. Chondroitin 6-sulfotransferase catalyses the transfer of sulfate to position 6 of the N-acetylgalactosamine residue of chondroitin. This family also includes Heparan sulfate 2-O-sulfotransferase (HS2ST) and Heparan sulfate 6-sulfotransferase (HS6ST). Heparan sulfate (HS) is a co-receptor for a number of growth fa…	GO:0016051|carbohydrate biosynthetic process;GO:0002063|chondrocyte development;GO:0030206|chondroitin sulfate biosynthetic process;GO:0048589|developmental growth;GO:0042733|embryonic digit morphogenesis;GO:0048703|embryonic viscerocranium morphogenesis;GO:0043066|negative regulation of apoptotic process;GO:0030512|negative regulation of transforming growth factor beta receptor signaling pathway…	GO:0000139|Golgi membrane;GO:0016021|integral component of membrane;GO:0016020|membrane;	GO:0047756|chondroitin 4-sulfotransferase activity;GO:0001537|N-acetylgalactosamine 4-O-sulfotransferase activity;GO:0050659|N-acetylgalactosamine 4-sulfate 6-O-sulfotransferase activity;	K01017	CHST11; chondroitin 4-sulfotransferase 11 [EC:2.8.2.5]
ENSG00000165959	664	629	420.34	197	204	1.66689	1.69159e-21	Calmin	CLMN	1.87712e-19	up	yes	protein_coding	chr14:95181940-95319906:-	gi|19923599|ref|NP_079010.2|	4326	0	calmin [Homo sapiens]	gi|197116349|ref|NM_024734.3|	12747	0	Homo sapiens calmin (calponin-like, transmembrane) (CLMN), mRNA	Q8C5W0	75.9	5e-13	SPAC15A10.08	151	3e-36	COG5069	pfam00307	CH	Calponin homology (CH) domain. The CH domain is found in both cytoskeletal proteins and signal transduction proteins. The CH domain is involved in actin binding in some members of the family. However in calponins there is evidence that the CH domain is not involved in its actin binding activity. Most member proteins have from two to four copies of the CH domain, however some proteins such as calp…	GO:0008285|negative regulation of cell proliferation;GO:0031175|neuron projection development;	GO:0005737|cytoplasm;GO:0016021|integral component of membrane;	.	.	.
ENSG00000196557	525	628	419.26	299	235	1.09493	6.47343e-09	Voltage-dependent T-type calcium channel subunit alpha-1H	CACNA1H	1.9248e-07	up	yes	protein_coding	chr16:1153121-1221772:+	gi|53832009|ref|NP_066921.2|	9731	0	voltage-dependent T-type calcium channel subunit alpha-1H isoform a [Homo sapiens]	gi|53832008|ref|NM_021098.2|	8088	0	Homo sapiens calcium voltage-gated channel subunit alpha1 H (CACNA1H), transcript variant 1, mRNA	O95180	221	2e-64	.	.	.	.	pfam00520	Ion_trans	Ion transport protein. This family contains Sodium, Potassium, Calcium ion channels. This family is 6 transmembrane helices in which the last two helices flank a loop which determines ion selectivity. In some sub-families (e.g. Na channels) the domain is repeated four times, whereas in others (e.g. K channels) the protein forms as a tetramer in the membrane. A bacterial structure of the protein i…	GO:0032342|aldosterone biosynthetic process;GO:0070509|calcium ion import;GO:0032870|cellular response to hormone stimulus;GO:0035865|cellular response to potassium ion;GO:0034651|cortisol biosynthetic process;GO:0086010|membrane depolarization during action potential;GO:0006936|muscle contraction;GO:0007517|muscle organ development;GO:0007520|myoblast fusion;GO:2000344|positive regulation of acr…	GO:0016021|integral component of membrane;GO:0005891|voltage-gated calcium channel complex;	GO:0008332|low voltage-gated calcium channel activity;GO:0046872|metal ion binding;GO:0097110|scaffold protein binding;	K04855	CACNA1H; voltage-dependent calcium channel T type alpha-1H
ENSG00000130590	595	562	419.252	289	243	1.10152	2.14125e-10	Sterile alpha motif domain-containing protein 10	SAMD10	8.16946e-09	up	yes	protein_coding	chr20:63974113-63980008:-	gi|530418665|ref|XP_005260256.1|	993	5e-133	PREDICTED: sterile alpha motif domain-containing protein 10 isoform X3 [Homo sapiens]	gi|149588566|ref|NM_080621.4|	2181	0	Homo sapiens sterile alpha motif domain containing 10 (SAMD10), mRNA	Q9BYL1	303	3e-102	.	.	.	.	pfam07647	SAM_2	SAM domain (Sterile alpha motif).	GO:0045944|positive regulation of transcription from RNA polymerase II promoter;GO:0006351|transcription, DNA-templated;	GO:0016020|membrane;GO:0005654|nucleoplasm;	GO:0005524|ATP binding;GO:0003677|DNA binding;GO:0004386|helicase activity;GO:0030374|ligand-dependent nuclear receptor transcription coactivator activity;GO:0046872|metal ion binding;GO:0044822|poly(A) RNA binding;	.	.
ENSG00000143375	564	573	418.717	281	267	1.03273	1.47895e-09	Cingulin	CGN	4.91382e-08	up	yes	protein_coding	chr1:151510510-151538692:+	gi|223462553|gb|AAI50605.1|	5177	0	Cingulin [Homo sapiens]	gi|187608600|ref|NM_020770.2|	5091	0	Homo sapiens cingulin (CGN), mRNA	Q9P2M7	149	1e-40	.	.	.	.	pfam01576	Myosin_tail_1	Myosin tail. The myosin molecule is a multi-subunit complex made up of two heavy chains and four light chains it is a fundamental contractile protein found in all eukaryote cell types. This family consists of the coiled-coil myosin heavy chain tail region. The coiled-coil is composed of the tail from two molecules of myosin. These can then assemble into the macromolecular thick filament. The coil…	GO:0007179|transforming growth factor beta receptor signaling pathway;	GO:0005923|bicellular tight junction;GO:0030054|cell junction;GO:0005913|cell-cell adherens junction;GO:0016459|myosin complex;	GO:0003779|actin binding;GO:0098641|cadherin binding involved in cell-cell adhesion;GO:0003774|motor activity;	K06102	CGN; cingulin
ENSG00000173559	609	574	413.343	227	254	1.27498	6.62368e-13	SOSS complex subunit B2	NABP1	3.54753e-11	up	yes	protein_coding	chr2:191678068-191696659:+	gi|72534722|ref|NP_001026886.1|	1085	3e-142	SOSS complex subunit B2 isoform 1 [Homo sapiens]	gi|23463021|gb|AC114778.5|	11062	0	Homo sapiens BAC clone RP11-516O5 from 2, complete sequence	A5D7P8	164	4e-77	ECU01g0880	50.8	2e-06	COG1599	pfam13900	GVQW	Putative binding domain. This short domain is often found nested inside other longer domains. The function is not known, but the domain carries a highly conserved GVQW motif. The members are rich in proline and cysteine. This may be a binding domain.	GO:0006974|cellular response to DNA damage stimulus;GO:0006281|DNA repair;GO:0000724|double-strand break repair via homologous recombination;GO:0007093|mitotic cell cycle checkpoint;GO:0010212|response to ionizing radiation;GO:0042795|snRNA transcription from RNA polymerase II promoter;	GO:0005737|cytoplasm;GO:0000784|nuclear chromosome, telomeric region;GO:0005654|nucleoplasm;GO:0005634|nucleus;GO:0070876|SOSS complex;	GO:0003723|RNA binding;GO:0003697|single-stranded DNA binding;	.	.
ENSG00000086300	596	552	412.163	283	230	1.14297	1.02079e-10	Sorting nexin-10B	SNX10	4.09715e-09	up	yes	protein_coding	chr7:26291895-26374329:+	gi|297680815|ref|XP_002818159.1|	954	3e-127	PREDICTED: sorting nexin-10 isoform X1 [Pongo abelii]	gi|315360659|ref|NM_001199835.1|	2613	0	Homo sapiens sorting nexin 10 (SNX10), transcript variant 1, mRNA	A8WG21	46.6	7e-06	YOR357c	53.5	3e-07	COG5391	pfam00787	PX	PX domain. PX domains bind to phosphoinositides.	GO:0006897|endocytosis;GO:0015031|protein transport;GO:0016050|vesicle organization;	GO:0005768|endosome;GO:0010008|endosome membrane;GO:0019898|extrinsic component of membrane;	GO:0035091|phosphatidylinositol binding;	K17924	SNX10_11; sorting nexin-10/11
ENSG00000174804	553	623	410.59	243	233	1.28568	6.78222e-13	Frizzled-4	FZD4	3.62102e-11	up	yes	protein_coding	chr11:86945679-86955391:-	gi|725585274|ref|XP_010343963.1|	2705	0	PREDICTED: frizzled-4 [Saimiri boliviensis boliviensis]	gi|333609263|ref|NM_012193.3|	7380	0	Homo sapiens frizzled class receptor 4 (FZD4), mRNA	Q9ULV1	1045	0	.	.	.	.	pfam01534	Frizzled	Frizzled/Smoothened family membrane region. This family contains the membrane spanning region of frizzled and smoothened receptors. This membrane region is predicted to contain seven transmembrane alpha helices. Proteins related to Drosophila frizzled are receptors for Wnt (mediating the beta-catenin signalling pathway), but also the planar cell polarity (PCP) pathway and the Wnt/calcium pathway.…	GO:0060070|canonical Wnt signaling pathway;GO:0071300|cellular response to retinoic acid;GO:0061301|cerebellum vasculature morphogenesis;GO:0035426|extracellular matrix-cell signaling;GO:0031987|locomotion involved in locomotory behavior;GO:0010812|negative regulation of cell-substrate adhesion;GO:0030182|neuron differentiation;GO:0043507|positive regulation of JUN kinase activity;GO:0051091|posi…	GO:0009986|cell surface;GO:0005911|cell-cell junction;GO:0030669|clathrin-coated endocytic vesicle membrane;GO:0070062|extracellular exosome;GO:0016021|integral component of membrane;GO:0005887|integral component of plasma membrane;GO:0005886|plasma membrane;	GO:0019955|cytokine binding;GO:0004930|G-protein coupled receptor activity;GO:0030165|PDZ domain binding;GO:0046982|protein heterodimerization activity;GO:0042803|protein homodimerization activity;GO:0031625|ubiquitin protein ligase binding;GO:0042813|Wnt-activated receptor activity;GO:0017147|Wnt-protein binding;	K02354	FZD4, fz4; frizzled 4
ENSG00000023839	661	604	404.239	222	145	1.76887	7.78307e-19	Canalicular multispecific organic anion transporter 1	ABCC2	7.06637e-17	up	yes	protein_coding	chr10:99782732-99852192:+	gi|308153583|sp|Q92887.3|MRP2_HUMAN	7593	0	RecName: Full=Canalicular multispecific organic anion transporter 1; AltName: Full=ATP-binding cassette sub-family C member 2; AltName: Full=Canalicular multidrug resistance protein; AltName: Full=Multidrug resistance-associated protein 2	gi|594191052|ref|NM_000392.4|	5309	0	Homo sapiens ATP binding cassette subfamily C member 2 (ABCC2), mRNA	Q92887	199	4e-57	YDR135c	946	0	COG1132	pfam00664	ABC_membrane	ABC transporter transmembrane region. This family represents a unit of six transmembrane helices. Many members of the ABC transporter family (pfam00005) have two such regions.	GO:0030644|cellular chloride ion homeostasis;GO:0006855|drug transmembrane transport;GO:0015732|prostaglandin transport;GO:0046685|response to arsenic-containing substance;GO:0043627|response to estrogen;GO:0009408|response to heat;GO:0031427|response to methotrexate;GO:0006979|response to oxidative stress;GO:0048545|response to steroid hormone;GO:0070327|thyroid hormone transport;GO:0055085|tran…	GO:0016324|apical plasma membrane;GO:0009986|cell surface;GO:0005887|integral component of plasma membrane;GO:0005886|plasma membrane;	GO:0005524|ATP binding;GO:0042626|ATPase activity, coupled to transmembrane movement of substances;GO:0043225|anion transmembrane-transporting ATPase activity;GO:0015127|bilirubin transmembrane transporter activity;GO:0008514|organic anion transmembrane transporter activity;	K05666	ABCC2; ATP-binding cassette, subfamily C (CFTR/MRP), member 2
ENSG00000182389	731	549	398.288	149	179	1.93744	1.02088e-21	Voltage-dependent L-type calcium channel subunit beta-4	CACNB4	1.1555e-19	up	yes	protein_coding	chr2:151832768-152099475:-	gi|54607064|ref|NP_000717.2|	2579	0	voltage-dependent L-type calcium channel subunit beta-4 isoform b [Homo sapiens]	gi|255652917|ref|NG_012641.1|	8233	0	Homo sapiens calcium voltage-gated channel auxiliary subunit beta 4 (CACNB4), RefSeqGene on chromosome 2	O00305	215	8e-79	.	.	.	.	pfam00625	Guanylate_kin	Guanylate kinase.	GO:0006412|translation;	GO:0022625|cytosolic large ribosomal subunit;	GO:0003735|structural constituent of ribosome;	K04865	CACNB4; voltage-dependent calcium channel beta-4
ENSG00000197943	518	551	396.072	282	243	1.00753	1.48741e-08	1-phosphatidylinositol 4,5-bisphosphate phosphodiesterase gamma-2	PLCG2	4.12159e-07	up	yes	protein_coding	chr16:81739097-81962693:+	gi|62087408|dbj|BAD92151.1|	6927	0	1-phosphatidylinositol-4,5-bisphosphate phosphodiesterase gamma 2 variant [Homo sapiens]	gi|594140701|ref|NM_002661.4|	8707	0	Homo sapiens phospholipase C gamma 2 (PLCG2), mRNA	P16885	211	2e-61	.	.	.	.	pfam00388	PI-PLC-X	Phosphatidylinositol-specific phospholipase C, X domain. This associates with pfam00387 to form a single structural unit.	GO:0032237|activation of store-operated calcium channel activity;GO:0030183|B cell differentiation;GO:0050853|B cell receptor signaling pathway;GO:0019722|calcium-mediated signaling;GO:0038095|Fc-epsilon receptor signaling pathway;GO:0038096|Fc-gamma receptor signaling pathway involved in phagocytosis;GO:0002316|follicular B cell differentiation;GO:0043647|inositol phosphate metabolic process;GO:…	GO:0005829|cytosol;GO:0070062|extracellular exosome;GO:0005886|plasma membrane;	GO:0004435|phosphatidylinositol phospholipase C activity;GO:0004629|phospholipase C activity;GO:0004871|signal transducer activity;	K05859	PLCG2; phosphatidylinositol phospholipase C, gamma-2 [EC:3.1.4.11]
ENSG00000159216	572	526	394.665	241	250	1.13849	1.10546e-10	Runt-related transcription factor 1	RUNX1	4.41611e-09	up	yes	protein_coding	chr21:34787801-36004667:-	gi|19923198|ref|NP_001745.2|	2254	0	runt-related transcription factor 1 isoform AML1c [Homo sapiens]	gi|169790826|ref|NM_001001890.2|	7274	0	Homo sapiens runt related transcription factor 1 (RUNX1), transcript variant 2, mRNA	Q01196	216	6e-66	.	.	.	.	pfam00853	Runt	Runt domain.	GO:1902476|chloride transmembrane transport;	GO:0034707|chloride channel complex;GO:0005737|cytoplasm;GO:0070062|extracellular exosome;GO:0005886|plasma membrane;	GO:0005254|chloride channel activity;GO:0005244|voltage-gated ion channel activity;	K08367	RUNX1, AML1; runt-related transcription factor 1
ENSG00000138615	518	580	392.935	273	211	1.16563	5.95926e-10	Cartilage intermediate layer protein 1	CILP	2.13452e-08	up	yes	protein_coding	chr15:65194758-65211488:-	gi|317373560|sp|O75339.4|CILP1_HUMAN	6133	0	RecName: Full=Cartilage intermediate layer protein 1; Short=CILP-1; AltName: Full=Cartilage intermediate-layer protein; Contains: RecName: Full=Cartilage intermediate layer protein 1 C1; Contains: RecName: Full=Cartilage intermediate layer protein 1 C2; Flags: Precursor	gi|192449444|ref|NM_003613.3|	4451	0	Homo sapiens cartilage intermediate layer protein (CILP), mRNA	O75339	2367	0	.	.	.	.	pfam13330	Mucin2_WxxW	Mucin-2 protein WxxW repeating region. This family is repeating region found on mucins 2 and 5. The function is not known, but the repeat can be present in up to 32 copies, as in a member from Branchiostoma floridae. The region carries a highly conserved WxxW sequence motif and also has at least six well conserved cysteine residues.	GO:0043569|negative regulation of insulin-like growth factor receptor signaling pathway;	GO:0070062|extracellular exosome;GO:0031012|extracellular matrix;GO:0005615|extracellular space;GO:0005578|proteinaceous extracellular matrix;	.	.	.
ENSG00000145246	562	498	390.102	279	233	1.02986	9.98016e-09	Probable phospholipid-transporting ATPase VD	ATP10D	2.86222e-07	up	yes	protein_coding	chr4:47485288-47593486:+	gi|222352161|ref|NP_065186.3|	7554	0	probable phospholipid-transporting ATPase VD [Homo sapiens]	gi|222352160|ref|NM_020453.3|	6550	0	Homo sapiens ATPase phospholipid transporting 10D (putative) (ATP10D), mRNA	Q9P241	2914	0	.	.	.	.	pfam13246	Hydrolase_like2	Putative hydrolase of sodium-potassium ATPase alpha subunit. This is a putative hydrolase of the sodium-potassium ATPase alpha subunit.	GO:0006812|cation transport;GO:0034220|ion transmembrane transport;GO:0045332|phospholipid translocation;	GO:0005783|endoplasmic reticulum;GO:0005789|endoplasmic reticulum membrane;GO:0016021|integral component of membrane;GO:0005654|nucleoplasm;GO:0005886|plasma membrane;	GO:0005524|ATP binding;GO:0000287|magnesium ion binding;GO:0004012|phospholipid-translocating ATPase activity;	K01530	E3.6.3.1; phospholipid-translocating ATPase [EC:3.6.3.1]
ENSG00000050344	528	528	383.698	242	246	1.09229	7.08876e-10	Nuclear factor erythroid 2-related factor 3	NFE2L3	2.4764e-08	up	yes	protein_coding	chr7:26152240-26187125:+	gi|225735557|ref|NP_004280.5|	3190	0	nuclear factor erythroid 2-related factor 3 [Homo sapiens]	gi|225735556|ref|NM_004289.6|	3686	0	Homo sapiens nuclear factor, erythroid 2 like 3 (NFE2L3), mRNA	Q9Y4A8	1233	0	.	.	.	.	pfam03131	bZIP_Maf	bZIP Maf transcription factor. Maf transcription factors contain a conserved basic region leucine zipper (bZIP) domain, which mediates their dimerization and DNA binding property. Thus, this family is probably related to pfam00170. This family also includes the DNA_binding domain of Skn-1, this domain lacks the leucine zipper found in other bZip domains, and binds DNA is a monomer.	GO:0045893|positive regulation of transcription, DNA-templated;GO:0006357|regulation of transcription from RNA polymerase II promoter;GO:0006366|transcription from RNA polymerase II promoter;	GO:0005737|cytoplasm;GO:0005634|nucleus;	GO:0000978|RNA polymerase II core promoter proximal region sequence-specific DNA binding;GO:0003713|transcription coactivator activity;GO:0003700|transcription factor activity, sequence-specific DNA binding;GO:0000976|transcription regulatory region sequence-specific DNA binding;GO:0001078|transcriptional repressor activity, RNA polymerase II core promoter proximal region sequence-specific bindin…	K09040	NFE2L1_3; nuclear factor erythroid 2-related factor 1/3
ENSG00000101955	502	537	370.035	229	221	1.18732	6.39417e-11	Sushi repeat-containing protein SRPX	SRPX	2.64137e-09	up	yes	protein_coding	chrX:38149336-38220924:-	gi|5454086|ref|NP_006298.1|	2308	0	sushi repeat-containing protein SRPX isoform 1 precursor [Homo sapiens]	gi|282721073|ref|NM_006307.4|	1874	0	Homo sapiens sushi repeat containing protein, X-linked (SRPX), transcript variant 1, mRNA	P78539	68.2	3e-43	.	.	.	.	pfam02494	HYR	HYR domain. This domain is known as the HYR (Hyalin Repeat) domain, after the protein hyalin that is composed exclusively of this repeat. This domain probably corresponds to a new superfamily in the immunoglobulin fold. The function of this domain is uncertain it may be involved in cell adhesion.	GO:0006914|autophagy;GO:0007155|cell adhesion;GO:0060244|negative regulation of cell proliferation involved in contact inhibition;GO:0001845|phagolysosome assembly;GO:2001241|positive regulation of extrinsic apoptotic signaling pathway in absence of ligand;GO:0034976|response to endoplasmic reticulum stress;	GO:0005776|autophagosome;GO:0009986|cell surface;GO:0005783|endoplasmic reticulum;GO:0016020|membrane;	.	.	.
ENSG00000180263	592	461	368.569	214	219	1.25772	5.26988e-11	FYVE, RhoGEF and PH domain-containing protein 6	FGD6	2.22567e-09	up	yes	protein_coding	chr12:95076749-95217482:-	gi|154240686|ref|NP_060821.3|	6889	0	FYVE, RhoGEF and PH domain-containing protein 6 [Homo sapiens]	gi|154240685|ref|NM_018351.3|	9288	0	Homo sapiens FYVE, RhoGEF and PH domain containing 6 (FGD6), mRNA	Q6ZV73	206	1e-58	.	.	.	.	pfam00621	RhoGEF	RhoGEF domain. Guanine nucleotide exchange factor for Rho/Rac/Cdc42-like GTPases Also called Dbl-homologous (DH) domain. It appears that pfam00169 domains invariably occur C-terminal to RhoGEF/DH domains.	GO:0030036|actin cytoskeleton organization;GO:0007010|cytoskeleton organization;GO:0046847|filopodium assembly;GO:0008360|regulation of cell shape;GO:0043087|regulation of GTPase activity;GO:0035023|regulation of Rho protein signal transduction;	GO:0005737|cytoplasm;GO:0005856|cytoskeleton;GO:0005794|Golgi apparatus;GO:0030027|lamellipodium;GO:0001726|ruffle;	GO:0005085|guanyl-nucleotide exchange factor activity;GO:0046872|metal ion binding;GO:0005089|Rho guanyl-nucleotide exchange factor activity;GO:0031267|small GTPase binding;	K05724	FGD5_6; FYVE, RhoGEF and PH domain containing 5/6
ENSG00000178695	657	547	368.165	134	148	2.06967	2.57054e-26	BTB/POZ domain-containing protein KCTD12	KCTD12	3.86217e-24	up	yes	protein_coding	chr13:76880166-76886390:-	gi|19923973|ref|NP_612453.1|	1467	0	BTB/POZ domain-containing protein KCTD12 [Homo sapiens]	gi|2133864|gb|AC000403.1|AC000403	6225	0	Genomic sequence from Human 13, complete sequence	Q96CX2	569	0	.	.	.	.	pfam02214	BTB_2	BTB/POZ domain. In voltage-gated K+ channels this domain is responsible for subfamily-specific assembly of alpha-subunits into functional tetrameric channels. In KCTD1 this domain functions as a transcriptional repressor. It also mediates homomultimerization of KCTD1 and interaction of KCTD1 with the transcription factor AP-2-alpha.	GO:0051260|protein homooligomerization;	GO:0030054|cell junction;GO:0070062|extracellular exosome;GO:0045211|postsynaptic membrane;GO:0042734|presynaptic membrane;	GO:0044822|poly(A) RNA binding;	.	.
ENSG00000152495	581	464	368.095	222	217	1.22781	7.16246e-11	Calcium/calmodulin-dependent protein kinase type IV	CAMK4	2.92318e-09	up	yes	protein_coding	chr5:111223653-111494886:+	gi|694911877|ref|XP_517873.4|	2183	0	PREDICTED: calcium/calmodulin-dependent protein kinase type IV isoform X1 [Pan troglodytes]	gi|6102633|gb|AC011422.2|AC011422	10863	0	Homo sapiens chromosome 5 clone CTD-2335E17, complete sequence	P13234	273	5e-88	.	.	.	.	pfam00069	Pkinase	Protein kinase domain.	GO:0002250|adaptive immune response;GO:0006954|inflammatory response;GO:0035556|intracellular signal transduction;GO:0007616|long-term memory;GO:0043011|myeloid dendritic cell differentiation;GO:0018105|peptidyl-serine phosphorylation;GO:0045893|positive regulation of transcription, DNA-templated;GO:0046777|protein autophosphorylation;GO:0006468|protein phosphorylation;	GO:0005737|cytoplasm;GO:0005829|cytosol;GO:0070062|extracellular exosome;GO:0005730|nucleolus;GO:0005654|nucleoplasm;GO:0005634|nucleus;	GO:0005524|ATP binding;GO:0009931|calcium-dependent protein serine/threonine kinase activity;GO:0005516|calmodulin binding;GO:0004683|calmodulin-dependent protein kinase activity;	K05869	CAMK4; calcium/calmodulin-dependent protein kinase IV [EC:2.7.11.17]
ENSG00000141384	542	483	362.045	168	263	1.22066	3.828e-08	Transcription initiation factor TFIID subunit 4B	TAF4B	9.77321e-07	up	yes	protein_coding	chr18:26225936-26391685:+	gi|656985069|ref|NP_001280654.1|	3872	0	transcription initiation factor TFIID subunit 4B isoform 1 [Homo sapiens]	gi|694970952|ref|XM_009433819.1|	4656	0	PREDICTED: Pan troglodytes TAF4b RNA polymerase II, TATA box binding protein (TBP)-associated factor, 105kDa (TAF4B), mRNA	Q92750	1457	0	.	.	.	.	pfam05236	TAF4	Transcription initiation factor TFIID component TAF4 family. This region of similarity is found in Transcription initiation factor TFIID component TAF4.	GO:0048477|oogenesis;GO:1901796|regulation of signal transduction by p53 class mediator;GO:0007283|spermatogenesis;GO:0006368|transcription elongation from RNA polymerase II promoter;GO:0006366|transcription from RNA polymerase II promoter;GO:0006367|transcription initiation from RNA polymerase II promoter;	GO:0005737|cytoplasm;GO:0005730|nucleolus;GO:0005654|nucleoplasm;GO:0005669|transcription factor TFIID complex;	GO:0003677|DNA binding;GO:0051059|NF-kappaB binding;GO:0003700|transcription factor activity, sequence-specific DNA binding;	K03129	TAF4; transcription initiation factor TFIID subunit 4
ENSG00000178685	506	514	359.087	225	201	1.24023	1.11814e-11	Poly [ADP-ribose] polymerase 10	PARP10	5.17269e-10	up	yes	protein_coding	chr8:143977153-144012772:-	gi|961525471|ref|NP_001304824.1|	4097	0	poly [ADP-ribose] polymerase 10 isoform 2 [Homo sapiens]	gi|961513280|ref|NM_032789.4|	3497	0	Homo sapiens poly(ADP-ribose) polymerase family member 10 (PARP10), transcript variant 1, mRNA	Q53GL7	1555	0	.	.	.	.	pfam00644	PARP	Poly(ADP-ribose) polymerase catalytic domain. Poly(ADP-ribose) polymerase catalyses the covalent attachment of ADP-ribose units from NAD+ to itself and to a limited number of other DNA binding proteins, which decreases their affinity for DNA. Poly(ADP-ribose) polymerase is a regulatory component induced by DNA damage. The carboxyl-terminal region is the most highly conserved region of the protein…	GO:0048147|negative regulation of fibroblast proliferation;GO:0010629|negative regulation of gene expression;GO:0032088|negative regulation of NF-kappaB transcription factor activity;GO:0033159|negative regulation of protein import into nucleus, translocation;GO:1900045|negative regulation of protein K63-linked ubiquitination;GO:0045071|negative regulation of viral genome replication;GO:0006471|p…	GO:0005737|cytoplasm;GO:0005794|Golgi apparatus;GO:0005730|nucleolus;GO:0005654|nucleoplasm;GO:0005634|nucleus;	GO:0070530|K63-linked polyubiquitin binding;GO:0003950|NAD+ ADP-ribosyltransferase activity;	K15261	PARP10_14_15; poly [ADP-ribose] polymerase 10/14/15 [EC:2.4.2.30]
ENSG00000115194	433	533	353.842	247	210	1.0634	7.0729e-08	Zinc transporter 3	SLC30A3	1.67715e-06	up	yes	protein_coding	chr2:27253684-27275817:-	gi|694893542|ref|XP_525721.4|	2122	0	PREDICTED: zinc transporter 3 isoform X1 [Pan troglodytes]	gi|34533854|dbj|AK127096.1|	3442	0	Homo sapiens cDNA FLJ45153 fis, clone BRAWH3042772	Q5R617	214	5e-66	lin2720	104	5e-23	COG1230	pfam01545	Cation_efflux	Cation efflux family. Members of this family are integral membrane proteins, that are found to increase tolerance to divalent metal ions such as cadmium, zinc, and cobalt. These proteins are thought to be efflux pumps that remove these ions from cells.	GO:0051050|positive regulation of transport;GO:0061088|regulation of sequestering of zinc ion;GO:0010043|response to zinc ion;GO:0006810|transport;	GO:0030054|cell junction;GO:0005737|cytoplasm;GO:0005768|endosome;GO:0005887|integral component of plasma membrane;GO:0005770|late endosome;GO:0031902|late endosome membrane;GO:0005765|lysosomal membrane;GO:0016020|membrane;GO:0043005|neuron projection;GO:0008021|synaptic vesicle;GO:0030672|synaptic vesicle membrane;	GO:0015633|zinc transporting ATPase activity;	K14690	SLC30A3, ZNT3; solute carrier family 30 (zinc transporter), member 3
ENSG00000162407	544	614	351.032	124	132	2.15706	2.01613e-27	Phospholipid phosphatase 3	PLPP3	3.16944e-25	up	yes	protein_coding	chr1:56494747-56645301:-	gi|29171740|ref|NP_003704.3|	1574	0	phospholipid phosphatase 3 [Homo sapiens]	gi|315467835|ref|NM_003713.4|	3292	0	Homo sapiens phospholipid phosphatase 3 (PLPP3), mRNA	O14495	211	4e-65	ECU10g1440	77.8	1e-14	COG0671	pfam13900	GVQW	Putative binding domain. This short domain is often found nested inside other longer domains. The function is not known, but the domain carries a highly conserved GVQW motif. The members are rich in proline and cysteine. This may be a binding domain.	GO:0060020|Bergmann glial cell differentiation;GO:0001568|blood vessel development;GO:0044329|canonical Wnt signaling pathway involved in positive regulation of cell-cell adhesion;GO:0044328|canonical Wnt signaling pathway involved in positive regulation of endothelial cell migration;GO:0044330|canonical Wnt signaling pathway involved in positive regulation of wound healing;GO:0001702|gastrulatio…	GO:0005912|adherens junction;GO:0070062|extracellular exosome;GO:0005794|Golgi apparatus;GO:0005887|integral component of plasma membrane;GO:0016020|membrane;GO:0005886|plasma membrane;	GO:0042577|lipid phosphatase activity;GO:0008195|phosphatidate phosphatase activity;GO:0004721|phosphoprotein phosphatase activity;GO:0042392|sphingosine-1-phosphate phosphatase activity;	K01080	PPAP2; phosphatidate phosphatase [EC:3.1.3.4]
ENSG00000106714	529	503	349.172	194	181	1.43972	6.38477e-15	UPF0764 protein C16orf89	CNTNAP3	4.09059e-13	up	yes	protein_coding	chr9:39072767-39288315:-	gi|47519929|ref|NP_387504.2|	6494	0	contactin-associated protein-like 3 precursor [Homo sapiens]	gi|117306179|ref|NM_033655.3|	5064	0	Homo sapiens contactin associated protein-like 3 (CNTNAP3), mRNA	Q6UX73	91.7	4e-21	SPCP1E11.08	50.8	6e-06	COG2007	pfam00754	F5_F8_type_C	F5/8 type C domain. This domain is also known as the discoidin (DS) domain family.	GO:0007155|cell adhesion;GO:0008037|cell recognition;	GO:0005576|extracellular region;GO:0016021|integral component of membrane;GO:0005886|plasma membrane;	.	.	.
ENSG00000127507	511	547	346.613	174	164	1.6267	8.54878e-18	Adhesion G protein-coupled receptor E2	ADGRE2	7.18521e-16	up	yes	protein_coding	chr19:14732393-14778541:-	gi|23397681|ref|NP_038475.2|	4018	0	adhesion G protein-coupled receptor E2 isoform a precursor [Homo sapiens]	gi|402743834|ref|NM_013447.3|	6463	0	Homo sapiens adhesion G protein-coupled receptor E2 (ADGRE2), transcript variant 1, mRNA	Q9UHX3	244	2e-74	.	.	.	.	pfam00002	7tm_2	7 transmembrane receptor (Secretin family). This family is known as Family B, the secretin-receptor family or family 2 of the G-protein-coupled receptors (GCPRs).They have been described in many animal species, but not in plants, fungi or prokaryotes. Three distinct sub-families are recognized. Subfamily B1 contains classical hormone receptors, such as receptors for secretin and glucagon, that ar…	GO:0007155|cell adhesion;GO:0016477|cell migration;GO:0007166|cell surface receptor signaling pathway;GO:0007186|G-protein coupled receptor signaling pathway;GO:0071621|granulocyte chemotaxis;GO:0006954|inflammatory response;	GO:0016021|integral component of membrane;GO:0031256|leading edge membrane;GO:0005886|plasma membrane;GO:0032587|ruffle membrane;	GO:0005509|calcium ion binding;GO:0035374|chondroitin sulfate binding;GO:0004930|G-protein coupled receptor activity;	K08443	EMR2; egf-like module containing, mucin-like, hormone receptor-like 2
ENSG00000025708	492	556	345.63	168	175	1.59114	2.31343e-16	Thymidine phosphorylase	TYMP	1.70032e-14	up	yes	protein_coding	chr22:50525752-50530056:-	gi|4503445|ref|NP_001944.1|	2238	0	thymidine phosphorylase isoform 1 precursor [Homo sapiens]	gi|16552816|dbj|AK057214.1|	2040	0	Homo sapiens cDNA FLJ32652 fis, clone SYNOV2001648, moderately similar to Thymidine phosphorylase precursor (EC 2.4.2.4)	P19971	211	0	DR0443	280	2e-86	COG0213	pfam00591	Glycos_transf_3	Glycosyl transferase family, a/b domain. This family includes anthranilate phosphoribosyltransferase (TrpD), thymidine phosphorylase. All these proteins can transfer a phosphorylated ribose substrate.	GO:0001525|angiogenesis;GO:0030154|cell differentiation;GO:0006935|chemotaxis;GO:0006206|pyrimidine nucleobase metabolic process;GO:0046135|pyrimidine nucleoside catabolic process;GO:0043097|pyrimidine nucleoside salvage;	GO:0005829|cytosol;	GO:0004645|phosphorylase activity;GO:0016154|pyrimidine-nucleoside phosphorylase activity;GO:0009032|thymidine phosphorylase activity;GO:0016763|transferase activity, transferring pentosyl groups;	K00758	deoA, TYMP; thymidine phosphorylase [EC:2.4.2.4]
ENSG00000120549	551	525	342.522	176	130	1.79629	1.25138e-19	Sickle tail protein homolog	KIAA1217	1.20715e-17	up	yes	protein_coding	chr10:23694746-24547848:+	gi|50843820|ref|NP_062536.2|	9096	0	sickle tail protein homolog isoform 1 [Homo sapiens]	gi|544346163|ref|NM_019590.4|	7381	0	Homo sapiens KIAA1217 (KIAA1217), transcript variant 1, mRNA	Q5T5P2	157	1e-42	.	.	.	.	pfam15301	SLAIN	SLAIN motif-containing family. The SLAIN motif containing family is named after the presence of a SLAIN motif in SLAIN1. They are a family of microtubule plus-end tracking proteins.	GO:0048706|embryonic skeletal system development;	GO:0005737|cytoplasm;	.	.	.
ENSG00000221955	685	585	341.669	64	48	3.48294	7.07551e-54	Solute carrier family 12 member 8	SLC12A8	3.53318e-51	up	yes	protein_coding	chr3:125082636-125212864:-	gi|21666316|gb|AAM73657.1|AF390442_1	3563	0	solute carrier family 12 member 8 [Homo sapiens]	gi|306774091|ref|NM_001195483.1|	3444	0	Homo sapiens solute carrier family 12 member 8 (SLC12A8), transcript variant 2, mRNA	A0AV02	220	6e-66	SPBC18H10.16	102	2e-21	COG0531	pfam00324	AA_permease	Amino acid permease.	GO:0006813|potassium ion transport;	GO:0016021|integral component of membrane;	GO:0015293|symporter activity;	K14428	SLC12A8, CCC9; solute carrier family 12 (potassium/chloride transporters), member 8
ENSG00000074211	572	541	335.264	129	111	2.19341	5.9521e-29	Serine/threonine-protein phosphatase 2A 55 kDa regulatory subunit B gamma isoform	PPP2R2C	1.01055e-26	up	yes	protein_coding	chr4:6320578-6563600:-	gi|965943289|ref|XP_004010034.2|	2456	0	PREDICTED: protein phosphatase 2, regulatory subunit B, gamma isoform X2 [Ovis aries]	gi|62087945|dbj|AB209183.1|	4452	0	Homo sapiens mRNA for gamma isoform of regulatory subunit B55, protein phosphatase 2 isoform b variant protein	P97888	72.4	1e-13	SPAC227.07c	459	6e-147	COG5170	pfam15449	Retinal	Retinal protein. This family of proteins is found in the photoreceptor cells of the retina. Mutations of the gene encoding this protein have been associated with retinal disorders such as retinitis pigmentosa and late-onset progressive retinal atrophy. The function of this family of proteins is unknown, but it is likely to be important in the development and function of the retina.	.	GO:0000159|protein phosphatase type 2A complex;	GO:0008601|protein phosphatase type 2A regulator activity;	K04354	PPP2R2; serine/threonine-protein phosphatase 2A regulatory subunit B
ENSG00000163249	449	456	333.292	199	236	1.03352	1.14006e-07	Cyclin-Y-like protein 1	CCNYL1	2.59116e-06	up	yes	protein_coding	chr2:207711540-207761839:+	gi|530369914|ref|XP_005246400.1|	1844	0	PREDICTED: cyclin-Y-like protein 1 isoform X1 [Homo sapiens]	gi|530369913|ref|XM_005246343.1|	3679	0	PREDICTED: Homo sapiens cyclin Y-like 1 (CCNYL1), transcript variant X1, mRNA	Q8N7R7	712	0	.	.	.	.	pfam00134	Cyclin_N	Cyclin, N-terminal domain. Cyclins regulate cyclin dependent kinases (CDKs). Human cyclin-O is a Uracil-DNA glycosylase that is related to other cyclins. Cyclins contain two domains of similar all-alpha fold, of which this family corresponds with the N-terminal domain.	GO:0030317|sperm motility;GO:0000079|regulation of cyclin-dependent protein serine/threonine kinase activity;GO:0007283|spermatogenesis;	GO:0005886|plasma membrane;	.	.	.
ENSG00000144681	483	426	330.596	203	219	1.08343	1.42679e-08	SH3 and cysteine-rich domain-containing protein	STAC	3.98422e-07	up	yes	protein_coding	chr3:36380344-36548007:+	gi|795311366|ref|XP_011816967.1|	2107	0	PREDICTED: SH3 and cysteine-rich domain-containing protein isoform X1 [Colobus angolensis palliatus]	gi|694900886|ref|XM_516358.4|	3139	0	PREDICTED: Pan troglodytes SH3 and cysteine rich domain (STAC), transcript variant X3, mRNA	Q99469	197	5e-59	.	.	.	.	pfam00018	SH3_1	SH3 domain. SH3 (Src homology 3) domains are often indicative of a protein involved in signal transduction related to cytoskeletal organisation. First described in the Src cytoplasmic tyrosine kinase. The structure is a partly opened beta barrel.	GO:0034605|cellular response to heat;GO:0035556|intracellular signal transduction;GO:0006936|muscle contraction;GO:1901385|regulation of voltage-gated calcium channel activity;GO:0007165|signal transduction;	GO:0005829|cytosol;GO:0030315|T-tubule;	GO:0046872|metal ion binding;	.	.
ENSG00000131459	511	626	325.689	85	90	2.6806	1.54251e-34	Glutamine--fructose-6-phosphate aminotransferase [isomerizing] 2	GFPT2	3.35754e-32	up	yes	protein_coding	chr5:180300690-180353387:-	gi|4826742|ref|NP_005101.1|	3654	0	glutamine--fructose-6-phosphate aminotransferase [isomerizing] 2 [Homo sapiens]	gi|960139189|ref|NM_005110.3|	3093	0	Homo sapiens glutamine-fructose-6-phosphate transaminase 2 (GFPT2), mRNA	O94808	286	9e-91	YKL104c	793	0	COG0449	pfam00310	GATase_2	Glutamine amidotransferases class-II.	GO:0005975|carbohydrate metabolic process;GO:0006112|energy reserve metabolic process;GO:0006002|fructose 6-phosphate metabolic process;GO:0006541|glutamine metabolic process;GO:0006048|UDP-N-acetylglucosamine biosynthetic process;GO:0006047|UDP-N-acetylglucosamine metabolic process;	GO:0005829|cytosol;	GO:0030246|carbohydrate binding;GO:0004360|glutamine-fructose-6-phosphate transaminase (isomerizing) activity;	K00820	glmS, GFPT; glucosamine--fructose-6-phosphate aminotransferase (isomerizing) [EC:2.6.1.16]
ENSG00000167779	482	458	325.512	225	148	1.31761	3.74995e-10	Insulin-like growth factor-binding protein 6	IGFBP6	1.38106e-08	up	yes	protein_coding	chr12:53097436-53102345:+	gi|11321593|ref|NP_002169.1|	857	2e-110	insulin-like growth factor-binding protein 6 precursor [Homo sapiens]	gi|675796429|ref|XM_003831038.2|	1102	0	PREDICTED: Pan paniscus insulin-like growth factor binding protein 6 (IGFBP6), mRNA	P24592	209	5e-66	.	.	.	.	pfam00219	IGFBP	Insulin-like growth factor binding protein.	GO:0044267|cellular protein metabolic process;GO:0090090|negative regulation of canonical Wnt signaling pathway;GO:0008285|negative regulation of cell proliferation;GO:0001558|regulation of cell growth;GO:0043567|regulation of insulin-like growth factor receptor signaling pathway;GO:0007165|signal transduction;	GO:0070062|extracellular exosome;GO:0005576|extracellular region;GO:0005615|extracellular space;GO:0005794|Golgi apparatus;	GO:0031994|insulin-like growth factor I binding;GO:0031995|insulin-like growth factor II binding;GO:0005102|receptor binding;	.	.
ENSG00000119922	675	503	323.766	62	70	3.13214	6.106e-42	Interferon-induced protein with tetratricopeptide repeats 2	IFIT2	1.91977e-39	up	yes	protein_coding	chr10:89283694-89309276:+	gi|34192824|gb|AAH32839.2|	2393	0	Interferon-induced protein with tetratricopeptide repeats 2 [Homo sapiens]	gi|153082754|ref|NM_001547.4|	3489	0	Homo sapiens interferon induced protein with tetratricopeptide repeats 2 (IFIT2), mRNA	P09913	907	0	.	.	.	.	pfam13414	TPR_11	TPR repeat.	GO:0008637|apoptotic mitochondrial changes;GO:0035457|cellular response to interferon-alpha;GO:0051607|defense response to virus;GO:0032091|negative regulation of protein binding;GO:0043065|positive regulation of apoptotic process;GO:0009615|response to virus;GO:0060337|type I interferon signaling pathway;	GO:0005737|cytoplasm;GO:0005829|cytosol;GO:0005783|endoplasmic reticulum;	GO:0044822|poly(A) RNA binding;GO:0003723|RNA binding;	.	.
ENSG00000171488	459	507	321.789	159	170	1.5331	9.25725e-15	Volume-regulated anion channel subunit LRRC8C	LRRC8C	5.86453e-13	up	yes	protein_coding	chr1:89633072-89769903:+	gi|578799912|ref|XP_006711023.1|	4143	0	PREDICTED: volume-regulated anion channel subunit LRRC8C isoform X2 [Homo sapiens]	gi|197333696|ref|NM_032270.4|	7202	0	Homo sapiens leucine-rich repeat containing 8 family member C (LRRC8C), mRNA	A5PK13	103	5e-21	alr0124_1	121	2e-27	COG4886	pfam12534	DUF3733	Leucine-rich repeat containing protein 8. This domain family is found in eukaryotes, and is approximately 60 amino acids in length. The family is found in association with pfam00560. There are two completely conserved residues (W and Y) that may be functionally important. Many of the proteins in this family are annotated as leucine-rich repeat containing protein 8 however there is little accompan…	GO:0098656|anion transmembrane transport;GO:0045444|fat cell differentiation;	GO:0005737|cytoplasm;GO:0005789|endoplasmic reticulum membrane;GO:0005887|integral component of plasma membrane;GO:0005886|plasma membrane;	GO:0005225|volume-sensitive anion channel activity;	.	.
ENSG00000154310	535	474	319.744	146	135	1.82281	1.62697e-20	Traf2 and NCK-interacting protein kinase	TNIK	1.68432e-18	up	yes	protein_coding	chr3:171061339-171460408:-	gi|239735582|ref|NP_001155033.1|	5987	0	TRAF2 and NCK-interacting protein kinase isoform 3 [Homo sapiens]	gi|931569206|ref|XM_003831929.3|	6865	0	PREDICTED: Pan paniscus TRAF2 and NCK interacting kinase (TNIK), transcript variant X1, mRNA	P83510	557	0	.	.	.	.	pfam00069	Pkinase	Protein kinase domain.	GO:0031532|actin cytoskeleton reorganization;GO:0007256|activation of JNKK activity;GO:0007010|cytoskeleton organization;GO:0035556|intracellular signal transduction;GO:0030033|microvillus assembly;GO:0002230|positive regulation of defense response to virus by host;GO:0001934|positive regulation of protein phosphorylation;GO:0046777|protein autophosphorylation;GO:0072659|protein localization to p…	GO:0016324|apical plasma membrane;GO:0005737|cytoplasm;GO:0005856|cytoskeleton;GO:0070062|extracellular exosome;GO:0005654|nucleoplasm;GO:0005634|nucleus;GO:0048471|perinuclear region of cytoplasm;GO:0055037|recycling endosome;	GO:0005524|ATP binding;GO:0004672|protein kinase activity;GO:0004674|protein serine/threonine kinase activity;GO:0004702|receptor signaling protein serine/threonine kinase activity;	K08840	TNIK; TRAF2 and NCK interacting kinase [EC:2.7.11.1]
ENSG00000166845	504	412	318.988	207	164	1.28369	1.97076e-10	Lung adenoma susceptibility protein 2	C18orf54	7.55295e-09	up	yes	protein_coding	chr18:54357917-54385218:+	gi|572875089|ref|NP_001275909.1|	2692	0	lung adenoma susceptibility protein 2 isoform a [Homo sapiens]	gi|572875088|ref|NM_001288980.1|	5693	0	Homo sapiens chromosome 18 open reading frame 54 (C18orf54), transcript variant 1, mRNA	Q8CB14	627	0	.	.	.	.	pfam10325	7TM_GPCR_Srz	Serpentine type 7TM GPCR chemoreceptor Srz. Chemoreception is mediated in Caenorhabditis elegans by members of the seven-transmembrane G-protein-coupled receptor class (7TM GPCRs) of proteins which are of the serpentine type. Srz is a solo families amongst the superfamilies of chemoreceptors. Chemoperception is one of the central senses of soil nematodes like C. elegans which are otherwise 'blind…	GO:0008285|negative regulation of cell proliferation;	GO:0005576|extracellular region;	.	.	.
ENSG00000134490	419	419	308.928	182	222	1.02864	3.56457e-07	Transmembrane protein 241	TMEM241	7.39845e-06	up	yes	protein_coding	chr18:23197144-23437961:-	gi|109150412|ref|NP_116322.3|	1365	3e-178	transmembrane protein 241 isoform 1 [Homo sapiens]	gi|974005626|ref|NR_134875.1|	2941	0	Homo sapiens transmembrane protein 241 (TMEM241), transcript variant 3, non-coding RNA	Q24JQ0	197	2e-93	YGL225w	58.2	5e-08	COG5070	pfam13900	GVQW	Putative binding domain. This short domain is often found nested inside other longer domains. The function is not known, but the domain carries a highly conserved GVQW motif. The members are rich in proline and cysteine. This may be a binding domain.	.	GO:0005829|cytosol;GO:0070062|extracellular exosome;GO:0016020|membrane;	GO:0042803|protein homodimerization activity;	.	.
ENSG00000068615	405	416	304.091	175	226	1.00927	1.34757e-06	Receptor expression-enhancing protein 1	REEP1	2.49499e-05	up	yes	protein_coding	chr2:86213993-86338083:-	gi|530367982|ref|XP_005264559.1|	1051	1e-136	PREDICTED: receptor expression-enhancing protein 1 isoform X1 [Homo sapiens]	gi|169808395|ref|NM_022912.2|	3857	0	Homo sapiens receptor accessory protein 1 (REEP1), transcript variant 2, mRNA	Q8BGH4	288	1e-97	SPBC30D10.09c	65.5	1e-10	COG5052	pfam03134	TB2_DP1_HVA22	TB2/DP1, HVA22 family. This family includes members from a wide variety of eukaryotes. It includes the TB2/DP1 (deleted in polyposis) protein, which in humans is deleted in severe forms of familial adenomatous polyposis, an autosomal dominant oncological inherited disease. The family also includes the plant protein of known similarity to TB2/DP1, the HVA22 abscisic acid-induced protein, which is …	GO:0071786|endoplasmic reticulum tubular network organization;GO:0051205|protein insertion into membrane;GO:0032386|regulation of intracellular transport;	GO:0005737|cytoplasm;GO:0005783|endoplasmic reticulum;GO:0005789|endoplasmic reticulum membrane;GO:0071782|endoplasmic reticulum tubular network;GO:0016021|integral component of membrane;GO:0016020|membrane;GO:0031966|mitochondrial membrane;	GO:0008017|microtubule binding;GO:0031849|olfactory receptor binding;	K17338	REEP1_2_3_4; receptor expression-enhancing protein 1/2/3/4
ENSG00000142173	475	607	299.084	61	62	3.1188	3.16624e-39	Collagen alpha-2(VI) chain	COL6A2	8.81252e-37	up	yes	protein_coding	chr21:46098097-46132849:+	gi|115527062|ref|NP_001840.3|	4135	0	collagen alpha-2(VI) chain isoform 2C2 precursor [Homo sapiens]	gi|115527069|ref|NM_058175.2|	3446	0	Homo sapiens collagen type VI alpha 2 (COL6A2), transcript variant 2C2a', mRNA	P12110	1597	0	.	.	.	.	pfam00092	VWA	von Willebrand factor type A domain.	GO:0007155|cell adhesion;GO:0030574|collagen catabolic process;GO:0030198|extracellular matrix organization;GO:0070208|protein heterotrimerization;GO:0009749|response to glucose;	GO:0005581|collagen trimer;GO:0005788|endoplasmic reticulum lumen;GO:0070062|extracellular exosome;GO:0031012|extracellular matrix;GO:0005576|extracellular region;GO:0005615|extracellular space;GO:1903561|extracellular vesicle;GO:0043234|protein complex;GO:0005578|proteinaceous extracellular matrix;GO:0042383|sarcolemma;	.	K06238	COL6A; collagen, type VI, alpha
ENSG00000144730	416	418	297.263	192	171	1.18057	1.66922e-09	Interleukin-17 receptor D	IL17RD	5.50291e-08	up	yes	protein_coding	chr3:57089982-57170306:-	gi|166063983|ref|NP_060033.3|	3357	0	interleukin-17 receptor D isoform a precursor [Homo sapiens]	gi|974141077|ref|NM_017563.4|	8720	0	Homo sapiens interleukin 17 receptor D (IL17RD), transcript variant 2, mRNA	Q8NFM7	58.9	4e-09	.	.	.	.	pfam08357	SEFIR	SEFIR domain. This family comprises IL17 receptors (IL17Rs) and SEF proteins. The latter are feedback inhibitors of FGF signalling and are also thought to be receptors. Due to its similarity to the TIR domain (pfam01582), the SEFIR region is thought to be involved in homotypic interactions with other SEFIR/TIR-domain-containing proteins. Thus, SEFs and IL17Rs may be involved in TOLL/IL1R-like sig…	GO:0000165|MAPK cascade;	GO:0005794|Golgi apparatus;GO:0000139|Golgi membrane;GO:0005887|integral component of plasma membrane;GO:0005654|nucleoplasm;	GO:0030368|interleukin-17 receptor activity;	K05167	IL17RD, SEF; interleukin 17 receptor D
ENSG00000240065	489	539	297.228	99	72	2.57139	3.31941e-31	Proteasome subunit beta type-9	PSMB9	6.55313e-29	up	yes	protein_coding	chr6:32844136-32859585:+	gi|4506205|ref|NP_002791.1|	1055	7e-143	proteasome subunit beta type-9 precursor [Homo sapiens]	gi|34365417|emb|BX641100.1|	2643	0	Homo sapiens mRNA; cDNA DKFZp686G10229 (from clone DKFZp686G10229)	P28065	370	2e-128	.	.	.	.	pfam00227	Proteasome	Proteasome subunit. The proteasome is a multisubunit structure that degrades proteins. Protein degradation is an essential component of regulation because proteins can become misfolded, damaged, or unnecessary. Proteasomes and their homologues vary greatly in complexity: from HslV (heat shock locus v), which is encoded by 1 gene in bacteria, to the eukaryotic 20S proteasome, which is encoded by m…	GO:0031145|anaphase-promoting complex-dependent proteasomal ubiquitin-dependent protein catabolic process;GO:0002479|antigen processing and presentation of exogenous peptide antigen via MHC class I, TAP-dependent;GO:0038095|Fc-epsilon receptor signaling pathway;GO:0000165|MAPK cascade;GO:0090090|negative regulation of canonical Wnt signaling pathway;GO:0051436|negative regulation of ubiquitin-pro…	GO:0005737|cytoplasm;GO:0005829|cytosol;GO:0070062|extracellular exosome;GO:0005654|nucleoplasm;GO:0000502|proteasome complex;GO:0005839|proteasome core complex;GO:1990111|spermatoproteasome complex;	GO:0004298|threonine-type endopeptidase activity;	K02741	PSMB9, LMP2; 20S proteasome subunit beta 9 [EC:3.4.25.1]
ENSG00000135454	426	440	296.195	154	172	1.3873	6.04423e-12	Beta-1,4 N-acetylgalactosaminyltransferase 1	B4GALNT1	2.92361e-10	up	yes	protein_coding	chr12:57623410-57633355:-	gi|4503893|ref|NP_001469.1|	2598	0	beta-1,4 N-acetylgalactosaminyltransferase 1 isoform 1 precursor [Homo sapiens]	gi|62088499|dbj|AB209460.1|	5577	0	Homo sapiens mRNA for UDP-N-acetyl-alpha-D-galactosamine:(N-acetylneuraminyl)-galactosylglucosylceramide N-acetylgalactosaminyltransferase variant protein	Q00973	185	1e-113	.	.	.	.	pfam00535	Glycos_transf_2	Glycosyl transferase family 2. Diverse family, transferring sugar from UDP-glucose, UDP-N-acetyl- galactosamine, GDP-mannose or CDP-abequose, to a range of substrates including cellulose, dolichol phosphate and teichoic acids.	GO:0005975|carbohydrate metabolic process;GO:0001574|ganglioside biosynthetic process;GO:0006687|glycosphingolipid metabolic process;GO:0030259|lipid glycosylation;GO:0019915|lipid storage;GO:0006486|protein glycosylation;GO:0007283|spermatogenesis;	GO:0030173|integral component of Golgi membrane;GO:0016020|membrane;GO:0005886|plasma membrane;	GO:0003947|(N-acetylneuraminyl)-galactosylglucosylceramide N-acetylgalactosaminyltransferase activity;	K00725	B4GALNT1, GALGT; (N-Acetylneuraminyl)-galactosylglucosylceramide N-acetylgalactosaminyltransferase [EC:2.4.1.92]
ENSG00000146555	386	440	294.487	212	148	1.18358	4.48863e-08	Protein sidekick-1	SDK1	1.12567e-06	up	yes	protein_coding	chr7:3301448-4269000:+	gi|119220552|ref|NP_689957.3|	10737	0	protein sidekick-1 isoform 1 [Homo sapiens]	gi|119220551|ref|NM_152744.3|	10397	0	Homo sapiens sidekick cell adhesion molecule 1 (SDK1), transcript variant 1, mRNA	Q7Z5N4	203	1e-58	.	.	.	.	pfam07679	I-set	Immunoglobulin I-set domain.	GO:0048148|behavioral response to cocaine;GO:0007156|homophilic cell adhesion via plasma membrane adhesion molecules;GO:0060998|regulation of dendritic spine development;GO:0010842|retina layer formation;GO:0007416|synapse assembly;	GO:0030054|cell junction;GO:0070062|extracellular exosome;GO:0016021|integral component of membrane;GO:0005886|plasma membrane;GO:0045202|synapse;	GO:0042802|identical protein binding;	K16353	SDK; protein sidekick
ENSG00000170745	415	397	294.435	182	191	1.10002	2.25335e-08	Potassium voltage-gated channel subfamily S member 3	KCNS3	5.99646e-07	up	yes	protein_coding	chr2:17877847-18361616:+	gi|25952108|ref|NP_002243.3|	2431	0	potassium voltage-gated channel subfamily S member 3 [Homo sapiens]	gi|539846920|ref|NM_001282428.1|	2394	0	Homo sapiens potassium voltage-gated channel modifier subfamily S member 3 (KCNS3), transcript variant 2, mRNA	O88759	160	6e-45	STM1741	92.4	2e-19	COG1226	pfam00520	Ion_trans	Ion transport protein. This family contains Sodium, Potassium, Calcium ion channels. This family is 6 transmembrane helices in which the last two helices flank a loop which determines ion selectivity. In some sub-families (e.g. Na channels) the domain is repeated four times, whereas in others (e.g. K channels) the protein forms as a tetramer in the membrane. A bacterial structure of the protein i…	GO:0006813|potassium ion transport;GO:0051260|protein homooligomerization;GO:0050796|regulation of insulin secretion;	GO:0005737|cytoplasm;GO:0005794|Golgi apparatus;GO:0016021|integral component of membrane;GO:0005886|plasma membrane;GO:0008076|voltage-gated potassium channel complex;	GO:0005251|delayed rectifier potassium channel activity;GO:0015459|potassium channel regulator activity;	K04933	KCNS3; potassium voltage-gated channel delayed-rectifier subfamily S member 3
ENSG00000172137	560	618	294.369	6	5	6.72365	1.3953e-45	Calretinin	CALB2	5.14986e-43	up	yes	protein_coding	chr16:71358713-71390438:+	gi|153946409|ref|NP_001731.2|	1438	0	calretinin isoform 1 [Homo sapiens]	gi|297632392|ref|NM_001740.4|	1466	0	Homo sapiens calbindin 2 (CALB2), transcript variant CALB2, mRNA	P22676	558	0	.	.	.	.	pfam13499	EF-hand_7	EF-hand domain pair.	GO:0051480|cytosolic calcium ion homeostasis;	GO:0005737|cytoplasm;GO:0005829|cytosol;GO:0005921|gap junction;GO:0043005|neuron projection;GO:0005634|nucleus;GO:0045202|synapse;GO:0043195|terminal bouton;	GO:0005509|calcium ion binding;	.	.
ENSG00000129595	380	412	292.339	198	186	1.02502	2.36296e-07	Band 4.1-like protein 4A	EPB41L4A	5.07186e-06	up	yes	protein_coding	chr5:112142441-112419316:-	gi|292495006|sp|Q9HCS5.2|E41LA_HUMAN	3374	0	RecName: Full=Band 4.1-like protein 4A; AltName: Full=Protein NBL4	gi|87042274|ref|NM_022140.3|	4704	0	Homo sapiens erythrocyte membrane protein band 4.1 like 4A (EPB41L4A), mRNA	P52963	112	1e-28	.	.	.	.	pfam00373	FERM_M	FERM central domain. This domain is the central structural domain of the FERM domain.	GO:0031032|actomyosin structure organization;	GO:0005737|cytoplasm;GO:0005856|cytoskeleton;GO:0019898|extrinsic component of membrane;	GO:0005200|structural constituent of cytoskeleton;	.	.
ENSG00000107201	532	441	287.676	115	75	2.33822	1.75733e-24	Probable ATP-dependent RNA helicase DDX58	DDX58	2.33093e-22	up	yes	protein_coding	chr9:32455705-32526324:-	gi|27881482|ref|NP_055129.2|	4731	0	probable ATP-dependent RNA helicase DDX58 [Homo sapiens]	gi|77732514|ref|NM_014314.3|	4353	0	Homo sapiens DEXD/H-box helicase 58 (DDX58), mRNA	O95786	1499	0	PH1896m_1	145	2e-35	COG1111	pfam11648	RIG-I_C-RD	C-terminal domain of RIG-I. This family of proteins represents the regulatory domain RD of RIG-I, a protein which initiates a signalling cascade that provides essential antiviral protection for the host. The RD domain binds viral RNA, activating the RIG-I ATPase by RNA-dependant dimerization. The structure of RD contains a zinc-binding domain and is thought to confer ligand specificity.	GO:0039528|cytoplasmic pattern recognition receptor signaling pathway in response to virus;GO:0009597|detection of virus;GO:0045087|innate immune response;GO:0032480|negative regulation of type I interferon production;GO:0002230|positive regulation of defense response to virus by host;GO:0010628|positive regulation of gene expression;GO:0032725|positive regulation of granulocyte macrophage colony…	GO:0015629|actin cytoskeleton;GO:0005923|bicellular tight junction;GO:0005737|cytoplasm;GO:0005829|cytosol;GO:0032587|ruffle membrane;	GO:0005524|ATP binding;GO:0003690|double-stranded DNA binding;GO:0003725|double-stranded RNA binding;GO:0004386|helicase activity;GO:0003727|single-stranded RNA binding;GO:0008270|zinc ion binding;	K12646	DDX58, RIG-I; ATP-dependent RNA helicase DDX58 [EC:3.6.3.14]
ENSG00000160190	412	411	286.599	168	163	1.29333	7.67867e-11	Glucose-6-phosphate exchanger SLC37A1	SLC37A1	3.12634e-09	up	yes	protein_coding	chr21:42496008-42581440:+	gi|49619231|ref|NP_061837.3|	2700	0	glycerol-3-phosphate transporter [Homo sapiens]	gi|1001624561|ref|NM_001320537.1|	3664	0	Homo sapiens solute carrier family 37 member 1 (SLC37A1), transcript variant 1, mRNA	P57057	87	3e-18	PA1144	95.1	1e-19	COG2271	pfam07690	MFS_1	Major Facilitator Superfamily.	GO:0008643|carbohydrate transport;GO:0015760|glucose-6-phosphate transport;GO:0035435|phosphate ion transmembrane transport;	GO:0030176|integral component of endoplasmic reticulum membrane;GO:0016020|membrane;	GO:0061513|glucose 6-phosphate:inorganic phosphate antiporter activity;	K13783	SLC37A1_2; MFS transporter, OPA family, solute carrier family 37 (glycerol-3-phosphate transporter), member 1/2
ENSG00000142156	350	489	285.509	149	159	1.42758	4.47944e-10	Collagen alpha-1(VI) chain	COL6A1	1.63905e-08	up	yes	protein_coding	chr21:45981737-46005050:+	gi|914927906|ref|XP_013220586.1|	3731	0	PREDICTED: collagen alpha-1(VI) chain [Ictidomys tridecemlineatus]	gi|87196338|ref|NM_001848.2|	4225	0	Homo sapiens collagen type VI alpha 1 (COL6A1), mRNA	P12109	439	1e-144	.	.	.	.	pfam00092	VWA	von Willebrand factor type A domain.	GO:0007155|cell adhesion;GO:0071230|cellular response to amino acid stimulus;GO:0030574|collagen catabolic process;GO:0035987|endodermal cell differentiation;GO:0030198|extracellular matrix organization;GO:0001649|osteoblast differentiation;GO:0070208|protein heterotrimerization;	GO:0005589|collagen type VI trimer;GO:0005788|endoplasmic reticulum lumen;GO:0070062|extracellular exosome;GO:0031012|extracellular matrix;GO:0005576|extracellular region;GO:0005765|lysosomal membrane;GO:0016020|membrane;GO:0043234|protein complex;GO:0042383|sarcolemma;	GO:0048407|platelet-derived growth factor binding;	K06238	COL6A; collagen, type VI, alpha
ENSG00000128294	390	395	281.425	162	185	1.15497	1.75206e-08	Protein-tyrosine sulfotransferase 2	TPST2	4.75184e-07	up	yes	protein_coding	chr22:26521983-26596717:-	gi|578837437|ref|XP_006724401.1|	2159	0	PREDICTED: protein-tyrosine sulfotransferase 2 isoform X1 [Homo sapiens]	gi|2661905|emb|Z95115.1|	4288	0	Human DNA sequence from clone CTA-445C9 on chromosome 22q12.1, complete sequence	O60704	731	0	.	.	.	.	pfam13900	GVQW	Putative binding domain. This short domain is often found nested inside other longer domains. The function is not known, but the domain carries a highly conserved GVQW motif. The members are rich in proline and cysteine. This may be a binding domain.	GO:0006478|peptidyl-tyrosine sulfation;	GO:0000139|Golgi membrane;GO:0016021|integral component of membrane;	GO:0008476|protein-tyrosine sulfotransferase activity;	K01021	TPST; protein-tyrosine sulfotransferase [EC:2.8.2.20]
ENSG00000090539	349	405	276.496	207	152	1.0555	1.19664e-06	Chordin	CHRD	2.23751e-05	up	yes	protein_coding	chr3:184380073-184390736:+	gi|30089980|ref|NP_003732.2|	4040	0	chordin isoform 1 precursor [Homo sapiens]	gi|62087473|dbj|AB208947.1|	4480	0	Homo sapiens mRNA for chordin isoform a variant protein	Q9H2X0	209	2e-61	.	.	.	.	pfam07452	CHRD	CHRD domain. CHRD (after SWISS-PROT abbreviation for chordin) is a novel domain identified in chordin, an inhibitor of bone morphogenetic proteins. This family includes bacterial homologues. It is anticipated to have an immunoglobulin-like beta-barrel structure based on limited similarity to superoxide dismutases but, as yet, no clear functional prediction can be made. Its most conserved feature …	GO:0021919|BMP signaling pathway involved in spinal cord dorsal/ventral patterning;GO:0033504|floor plate development;GO:0030900|forebrain development;GO:0001702|gastrulation with mouth forming second;GO:0001707|mesoderm formation;GO:0030514|negative regulation of BMP signaling pathway;GO:0030336|negative regulation of cell migration;GO:0045668|negative regulation of osteoblast differentiation;GO…	GO:0005615|extracellular space;	GO:0019955|cytokine binding;GO:0008201|heparin binding;	K04657	CHRD; chordin
ENSG00000137642	431	428	273.148	124	118	1.80713	2.83724e-18	Sortilin-related receptor	SORL1	2.48302e-16	up	yes	protein_coding	chr11:121452203-121633693:+	gi|296452912|sp|Q92673.2|SORL_HUMAN	11678	0	RecName: Full=Sortilin-related receptor; AltName: Full=Low-density lipoprotein receptor relative with 11 ligand-binding repeats; Short=LDLR relative with 11 ligand-binding repeats; Short=LR11; AltName: Full=SorLA-1; AltName: Full=Sorting protein-related receptor containing LDLR class A repeats; Short=SorLA; Flags: Precursor	gi|307611954|ref|NM_003105.5|	10898	0	Homo sapiens sortilin-related receptor, L(DLR class) A repeats containing (SORL1), mRNA	Q92673	2199	0	.	.	.	.	pfam00057	Ldl_recept_a	Low-density lipoprotein receptor domain class A.	GO:0008203|cholesterol metabolic process;GO:0006869|lipid transport;GO:1902960|negative regulation of aspartic-type endopeptidase activity involved in amyloid precursor protein catabolic process;GO:1902430|negative regulation of beta-amyloid formation;GO:0043407|negative regulation of MAP kinase activity;GO:1902963|negative regulation of metalloendopeptidase activity involved in amyloid precursor…	GO:0005769|early endosome;GO:0005783|endoplasmic reticulum;GO:0005768|endosome;GO:0070062|extracellular exosome;GO:0005615|extracellular space;GO:0005794|Golgi apparatus;GO:0031985|Golgi cisterna;GO:0005887|integral component of plasma membrane;GO:0034362|low-density lipoprotein particle;GO:0016020|membrane;GO:0005641|nuclear envelope lumen;GO:0055037|recycling endosome;GO:0005802|trans-Golgi net…	GO:0030306|ADP-ribosylation factor binding;GO:0001540|beta-amyloid binding;GO:0030169|low-density lipoprotein particle binding;GO:0004888|transmembrane signaling receptor activity;	.	.
ENSG00000088756	402	342	271.107	193	156	1.07205	2.92067e-07	Putative uncharacterized protein encoded by LINC00269	ARHGAP28	6.13702e-06	up	yes	protein_coding	chr18:6729718-6915716:+	gi|578832208|ref|XP_005258201.2|	3929	0	PREDICTED: rho GTPase-activating protein 28 isoform X1 [Homo sapiens]	gi|307746877|ref|NM_001010000.2|	5492	0	Homo sapiens Rho GTPase activating protein 28 (ARHGAP28), mRNA	Q8N2A0	45.1	2e-19	.	.	.	.	pfam00620	RhoGAP	RhoGAP domain. GTPase activator proteins towards Rho/Rac/Cdc42-like small GTPases.	GO:0022617|extracellular matrix disassembly;GO:0007018|microtubule-based movement;GO:1903008|organelle disassembly;GO:0071801|regulation of podosome assembly;	GO:0005737|cytoplasm;GO:0005871|kinesin complex;GO:0005874|microtubule;GO:0002102|podosome;GO:0031982|vesicle;	GO:0005524|ATP binding;GO:0016887|ATPase activity;GO:0003777|microtubule motor activity;GO:0046983|protein dimerization activity;	.	.
ENSG00000137628	488	378	268.953	127	94	1.95005	9.49982e-18	Probable ATP-dependent RNA helicase DDX60	DDX60	7.94522e-16	up	yes	protein_coding	chr4:168216293-168318807:-	gi|222831595|ref|NP_060101.3|	9118	0	probable ATP-dependent RNA helicase DDX60 [Homo sapiens]	gi|222831594|ref|NM_017631.5|	6071	0	Homo sapiens DEXD/H-box helicase 60 (DDX60), mRNA	Q8IY21	245	3e-73	SPAC694.02	497	1e-144	COG4581	pfam00270	DEAD	DEAD/DEAH box helicase. Members of this family include the DEAD and DEAH box helicases. Helicases are involved in unwinding nucleic acids. The DEAD box helicases are involved in various aspects of RNA metabolizm, including nuclear transcription, pre mRNA splicing, ribosome biogenesis, nucleocytoplasmic transport, translation, RNA decay and organellar gene expression.	GO:0051607|defense response to virus;GO:0045087|innate immune response;GO:1900245|positive regulation of MDA-5 signaling pathway;GO:1900246|positive regulation of RIG-I signaling pathway;GO:0009615|response to virus;	GO:0005737|cytoplasm;GO:0045111|intermediate filament cytoskeleton;	GO:0005524|ATP binding;GO:0003690|double-stranded DNA binding;GO:0003725|double-stranded RNA binding;GO:0004386|helicase activity;GO:0003727|single-stranded RNA binding;	.	.
ENSG00000165312	409	389	268.257	146	137	1.47475	6.90165e-13	OTU domain-containing protein 1	OTUD1	3.67324e-11	up	yes	protein_coding	chr10:23439458-23442390:+	gi|223941923|ref|NP_001138845.1|	1616	0	OTU domain-containing protein 1 [Homo sapiens]	gi|20145274|emb|AL512603.26|	2933	0	Human DNA sequence from clone RP11-426A21 on chromosome 10, complete sequence	Q5VV17	627	0	.	.	.	.	pfam02338	OTU	OTU-like cysteine protease. This family is comprised of a group of predicted cysteine proteases, homologous to the Ovarian tumor (OTU) gene in Drosophila. Members include proteins from eukaryotes, viruses and pathogenic bacterium. The conserved cysteine and histidine, and possibly the aspartate, represent the catalytic residues in this putative group of proteases.	GO:0070536|protein K63-linked deubiquitination;	.	GO:0004843|ubiquitin-specific protease activity;	K13716	OTUD1; OTU domain-containing protein 1 [EC:3.4.19.12]
ENSG00000047365	382	331	251.818	179	124	1.21685	6.67979e-08	Protein PPP5D1	ARAP2	1.59507e-06	up	yes	protein_coding	chr4:35948221-36244509:-	gi|16118245|gb|AAL12170.1|	8923	0	ARAP2 [Homo sapiens]	gi|324072930|ref|NM_015230.3|	7362	0	Homo sapiens ArfGAP with RhoGAP domain, ankyrin repeat and PH domain 2 (ARAP2), mRNA	E7EU14	52	2e-06	SPBC17G9.08c_2	72.4	1e-12	COG5347	pfam00620	RhoGAP	RhoGAP domain. GTPase activator proteins towards Rho/Rac/Cdc42-like small GTPases.	GO:0007186|G-protein coupled receptor signaling pathway;	GO:0016021|integral component of membrane;GO:0005886|plasma membrane;	GO:0004930|G-protein coupled receptor activity;GO:0004984|olfactory receptor activity;	K18440	ARAP2; Arf-GAP with Rho-GAP domain, ANK repeat and PH domain-containing protein 2
ENSG00000135127	348	354	249.522	146	156	1.19512	1.70659e-08	BICD family-like cargo adapter 1	BICDL1	4.64334e-07	up	yes	protein_coding	chr12:119989869-120094494:+	gi|119120918|ref|NP_997194.2|	2298	0	bicaudal D-related protein 1 [Homo sapiens]	gi|119120917|ref|NM_207311.2|	3055	0	Homo sapiens coiled-coil domain containing 64 (CCDC64), mRNA	A0JNT9	97.1	1e-20	.	.	.	.	pfam13900	GVQW	Putative binding domain. This short domain is often found nested inside other longer domains. The function is not known, but the domain carries a highly conserved GVQW motif. The members are rich in proline and cysteine. This may be a binding domain.	GO:0055107|Golgi to secretory granule transport;GO:0031175|neuron projection development;	GO:0005813|centrosome;GO:0005737|cytoplasm;	GO:0034452|dynactin binding;GO:0017137|Rab GTPase binding;	K16756	CCDC64; coiled-coil domain-containing protein 64
ENSG00000041353	468	350	243.801	76	91	2.26574	5.91565e-21	Ras-related protein Rab-27B	RAB27B	6.35671e-19	up	yes	protein_coding	chr18:54717860-54895516:+	gi|635098554|ref|XP_008012218.1|	1203	5e-147	PREDICTED: ras-related protein Rab-27B isoform X1 [Chlorocebus sabaeus]	gi|339275985|ref|NM_004163.4|	7003	0	Homo sapiens RAB27B, member RAS oncogene family (RAB27B), mRNA	O00194	456	3e-145	.	.	.	.	pfam00071	Ras	Ras family. Includes sub-families Ras, Rab, Rac, Ral, Ran, Rap Ypt1 and more. Shares P-loop motif with GTP_EFTU, arf and myosin_head. See pfam00009 pfam00025, pfam00063. As regards Rab GTPases, these are important regulators of vesicle formation, motility and fusion. They share a fold in common with all Ras GTPases: this is a six-stranded beta-sheet surrounded by five alpha-helices.	GO:0032402|melanosome transport;GO:0071985|multivesicular body sorting pathway;GO:0045921|positive regulation of exocytosis;GO:0007264|small GTPase mediated signal transduction;	GO:0016324|apical plasma membrane;GO:0070062|extracellular exosome;GO:0005795|Golgi stack;GO:0042470|melanosome;GO:0032585|multivesicular body membrane;GO:0030141|secretory granule;GO:0030140|trans-Golgi network transport vesicle;GO:0042589|zymogen granule membrane;	GO:0019003|GDP binding;GO:0005525|GTP binding;GO:0003924|GTPase activity;GO:0031489|myosin V binding;GO:0019904|protein domain specific binding;	K07886	RAB27B; Ras-related protein Rab-27B
ENSG00000162645	490	454	242.006	25	10	4.73595	8.00633e-49	Guanylate-binding protein 2	GBP2	3.3154e-46	up	yes	protein_coding	chr1:89106132-89150456:-	gi|38327558|ref|NP_004111.2|	2989	0	guanylate-binding protein 2 [Homo sapiens]	gi|30268253|emb|AL832451.2|	3650	0	Homo sapiens mRNA; cDNA DKFZp451C2311 (from clone DKFZp451C2311); complete cds	P32456	1155	0	.	.	.	.	pfam02263	GBP	Guanylate-binding protein, N-terminal domain. Transcription of the anti-viral guanylate-binding protein (GBP) is induced by interferon-gamma during macrophage induction. This family contains GBP1 and GPB2, both GTPases capable of binding GTP, GDP and GMP.	GO:0006955|immune response;GO:0060333|interferon-gamma-mediated signaling pathway;GO:0060337|type I interferon signaling pathway;	GO:0005829|cytosol;GO:0000139|Golgi membrane;GO:0048471|perinuclear region of cytoplasm;	GO:0005525|GTP binding;GO:0003924|GTPase activity;	.	.
ENSG00000069812	307	365	240.133	177	118	1.17429	8.29527e-07	Transcription factor HES-2	HES2	1.60407e-05	up	yes	protein_coding	chr1:6412418-6424670:-	gi|63055047|ref|NP_061962.2|	649	3e-74	transcription factor HES-2 [Homo sapiens]	gi|209969673|ref|NM_019089.4|	4262	0	Homo sapiens hes family bHLH transcription factor 2 (HES2), mRNA	Q9Y543	254	1e-75	.	.	.	.	pfam13900	GVQW	Putative binding domain. This short domain is often found nested inside other longer domains. The function is not known, but the domain carries a highly conserved GVQW motif. The members are rich in proline and cysteine. This may be a binding domain.	GO:0045892|negative regulation of transcription, DNA-templated;GO:0006351|transcription, DNA-templated;	GO:0005634|nucleus;	GO:0003690|double-stranded DNA binding;GO:0008134|transcription factor binding;	K09087	HES2_6_7; hairy and enhancer of split 2/6/7
ENSG00000181666	344	314	237.795	159	141	1.11259	2.05496e-07	Protein GVQW2	HKR1	4.46152e-06	up	yes	protein_coding	chr19:37312837-37369365:+	gi|6177785|dbj|BAA86058.1|	3690	0	HKR1 [Homo sapiens]	gi|34535329|dbj|AK128116.1|	3460	0	Homo sapiens cDNA FLJ46237 fis, clone TESTI4017380, highly similar to Krueppel-related zinc finger protein 1	A0A096LPI5	50.8	2e-07	.	.	.	.	pfam13900	GVQW	Putative binding domain. This short domain is often found nested inside other longer domains. The function is not known, but the domain carries a highly conserved GVQW motif. The members are rich in proline and cysteine. This may be a binding domain.	GO:0007166|cell surface receptor signaling pathway;GO:0007186|G-protein coupled receptor signaling pathway;GO:0007626|locomotory behavior;GO:0050885|neuromuscular process controlling balance;GO:0019228|neuronal action potential;	GO:0005887|integral component of plasma membrane;	GO:0004930|G-protein coupled receptor activity;	K09228	KRAB; KRAB domain-containing zinc finger protein
ENSG00000140961	308	350	231.09	125	146	1.25804	3.33128e-08	Oxidative stress-induced growth inhibitor 1	OSGIN1	8.5565e-07	up	yes	protein_coding	chr16:83948282-83966332:+	gi|334302887|sp|Q9UJX0.3|OSGI1_HUMAN	2834	0	RecName: Full=Oxidative stress-induced growth inhibitor 1; AltName: Full=Ovary, kidney and liver protein 38; Short=huOKL38; AltName: Full=Pregnancy-induced growth inhibitor OKL38	gi|30144628|gb|AY258066.1|	2375	0	Homo sapiens OKL382b (OKL38) mRNA, complete cds	Q9UJX0	239	3e-74	.	.	.	.	pfam13738	Pyr_redox_3	Pyridine nucleotide-disulphide oxidoreductase.	GO:0030154|cell differentiation;GO:0007275|multicellular organismal development;GO:0030308|negative regulation of cell growth;GO:0043065|positive regulation of apoptotic process;	.	GO:0008083|growth factor activity;GO:0016491|oxidoreductase activity;	.	.
ENSG00000203867	357	322	225.614	127	104	1.53579	8.55516e-12	RNA-binding protein 20	RBM20	4.02353e-10	up	yes	protein_coding	chr10:110644397-110839469:+	gi|612149808|ref|NP_001127835.2|	5676	0	RNA-binding protein 20 [Homo sapiens]	gi|612149807|ref|NM_001134363.2|	7233	0	Homo sapiens RNA binding motif protein 20 (RBM20), mRNA	Q5T481	108	9e-26	.	.	.	.	pfam13900	GVQW	Putative binding domain. This short domain is often found nested inside other longer domains. The function is not known, but the domain carries a highly conserved GVQW motif. The members are rich in proline and cysteine. This may be a binding domain.	GO:0007507|heart development;GO:0006397|mRNA processing;GO:0033120|positive regulation of RNA splicing;GO:0008380|RNA splicing;	GO:0005634|nucleus;	GO:0000166|nucleotide binding;GO:0003723|RNA binding;GO:0008270|zinc ion binding;	.	.
ENSG00000215784	297	303	221.359	154	137	1.02461	3.20344e-06	Protein FAM72D	FAM72D	5.4388e-05	up	yes	protein_coding	chr1:145096000-145112696:+	gi|48675832|ref|NP_997301.2|	782	7e-96	protein FAM72D [Homo sapiens]	gi|48675831|ref|NM_207418.2|	2393	0	Homo sapiens family with sequence similarity 72 member D (FAM72D), mRNA	Q6L9T8	305	2e-97	.	.	.	.	pfam14976	FAM72	FAM72 protein. This family of proteins is found in eukaryotes. Proteins in this family are typically between 145 and 264 amino acids in length. The function of this family is unknown.	.	GO:0005737|cytoplasm;GO:0043231|intracellular membrane-bounded organelle;	.	.	.
ENSG00000088899	303	322	220.611	137	126	1.22946	3.3093e-08	Leucine zipper putative tumor suppressor 3	LZTS3	8.51294e-07	up	yes	protein_coding	chr20:3162617-3173592:-	gi|40788286|dbj|BAA25478.2|	2300	0	KIAA0552 protein [Homo sapiens]	gi|3043627|dbj|AB011124.1|	5210	0	Homo sapiens mRNA for KIAA0552 protein, partial cds	O60299	816	0	.	.	.	.	pfam06818	Fez1	Fez1. This family represents the eukaryotic Fez1 protein. Fez1 contains a leucine-zipper region with similarity to the DNA-binding domain of the cAMP-responsive activating-transcription factor 5. There is evidence that Fez1 inhibits cancer cell growth through regulation of mitosis, and that its alterations result in abnormal cell growth. Note that some family members contain more than one copy of…	.	GO:0030054|cell junction;GO:0005737|cytoplasm;GO:0005856|cytoskeleton;GO:0014069|postsynaptic density;GO:0045211|postsynaptic membrane;	.	.	.
ENSG00000143512	302	319	216.561	154	98	1.28682	1.51102e-07	HHIP-like protein 2	HHIPL2	3.37555e-06	up	yes	protein_coding	chr1:222522258-222548103:-	gi|124248546|ref|NP_079022.2|	3792	0	HHIP-like protein 2 precursor [Homo sapiens]	gi|124248545|ref|NM_024746.3|	2574	0	Homo sapiens HHIP like 2 (HHIPL2), mRNA	Q6UWX4	237	4e-69	PAE2689	110	4e-25	COG2133	pfam07995	GSDH	Glucose / Sorbosone dehydrogenase. Members of this family are glucose/sorbosone dehydrogenases that possess a beta-propeller fold.	GO:0005975|carbohydrate metabolic process;	GO:0005576|extracellular region;	GO:0016901|oxidoreductase activity, acting on the CH-OH group of donors, quinone or similar compound as acceptor;GO:0048038|quinone binding;	.	.
ENSG00000122035	332	430	212.217	49	44	3.01763	4.33175e-29	Ras-like protein family member 11A	RASL11A	7.5819e-27	up	yes	protein_coding	chr13:27270327-27273690:+	gi|795254431|ref|XP_011855355.1|	1413	0	PREDICTED: ras-like protein family member 11A [Mandrillus leucophaeus]	gi|45592962|ref|NM_206827.1|	1543	0	Homo sapiens RAS like family 11 member A (RASL11A), mRNA	Q6T310	266	4e-89	.	.	.	.	pfam00071	Ras	Ras family. Includes sub-families Ras, Rab, Rac, Ral, Ran, Rap Ypt1 and more. Shares P-loop motif with GTP_EFTU, arf and myosin_head. See pfam00009 pfam00025, pfam00063. As regards Rab GTPases, these are important regulators of vesicle formation, motility and fusion. They share a fold in common with all Ras GTPases: this is a six-stranded beta-sheet surrounded by five alpha-helices.	GO:0045943|positive regulation of transcription from RNA polymerase I promoter;GO:0007264|small GTPase mediated signal transduction;GO:0006351|transcription, DNA-templated;	GO:0016020|membrane;GO:0005730|nucleolus;	GO:0005525|GTP binding;	K07852	RASL11A; Ras-like protein family member 11A
ENSG00000164764	297	284	211.709	132	139	1.07794	1.61877e-06	Somatomedin-B and thrombospondin type-1 domain-containing protein	SBSPON	2.96157e-05	up	yes	protein_coding	chr8:73064540-73124088:-	gi|15146045|gb|AAK83466.1|	1419	0	RPE-spondin [Homo sapiens]	gi|209969799|ref|NM_153225.3|	3798	0	Homo sapiens somatomedin B and thrombospondin type 1 domain containing (SBSPON), mRNA	Q8IVN8	538	4e-180	.	.	.	.	pfam13900	GVQW	Putative binding domain. This short domain is often found nested inside other longer domains. The function is not known, but the domain carries a highly conserved GVQW motif. The members are rich in proline and cysteine. This may be a binding domain.	GO:0006955|immune response;	GO:0005578|proteinaceous extracellular matrix;	GO:0030247|polysaccharide binding;GO:0005044|scavenger receptor activity;	.	.
ENSG00000165949	539	294	211.438	14	12	4.97471	1.48706e-37	LINE-1 retrotransposable element ORF2 protein	IFI27	3.71284e-35	up	yes	protein_coding	chr14:94104836-94116698:+	gi|795228490|ref|XP_011806935.1|	508	1e-61	PREDICTED: interferon alpha-inducible protein 27, mitochondrial isoform X1 [Colobus angolensis palliatus]	gi|21754228|dbj|AK095039.1|	2402	0	Homo sapiens cDNA FLJ37720 fis, clone BRHIP2019149, moderately similar to Interferon, alpha-inducible protein 27	O00370	55.8	9e-08	.	.	.	.	pfam06140	Ifi-6-16	Interferon-induced 6-16 family.	.	GO:0016021|integral component of membrane;	.	.	.
ENSG00000196208	275	321	210.29	131	119	1.23528	1.05459e-07	Protein GREB1	GREB1	2.40656e-06	up	yes	protein_coding	chr2:11482341-11642788:+	gi|23397642|ref|NP_055483.2|	9668	0	protein GREB1 isoform a [Homo sapiens]	gi|116734674|ref|NM_014668.3|	8482	0	Homo sapiens growth regulation by estrogen in breast cancer 1 (GREB1), transcript variant a, mRNA	Q4ZG55	3717	0	.	.	.	.	pfam13900	GVQW	Putative binding domain. This short domain is often found nested inside other longer domains. The function is not known, but the domain carries a highly conserved GVQW motif. The members are rich in proline and cysteine. This may be a binding domain.	.	GO:0070062|extracellular exosome;GO:0016021|integral component of membrane;	.	.	.
ENSG00000188641	262	308	208.995	152	119	1.05671	8.14361e-06	Dihydropyrimidine dehydrogenase [NADP(+)]	DPYD	0.000124113	up	yes	protein_coding	chr1:97077743-97921049:-	gi|119943098|ref|NP_000101.2|	5420	0	dihydropyrimidine dehydrogenase [NADP(+)] isoform 1 [Homo sapiens]	gi|119943097|ref|NM_000110.3|	4412	0	Homo sapiens dihydropyrimidine dehydrogenase (DPYD), transcript variant 1, mRNA	Q12882	2092	0	SMc01815_1	219	8e-62	COG0167	pfam14691	Fer4_20	Dihydroprymidine dehydrogenase domain II, 4Fe-4S cluster. Domain II of the enzyme dihydroprymidine dehydrogenase binds FAD. Dihydroprymidine dehydrogenase catalyses the first and rate-limiting step of pyrimidine degradation by converting pyrimidines to the corresponding 5,6- dihydro compounds. This domain carries two Fe4-S4 clusters.	GO:0019483|beta-alanine biosynthetic process;GO:0006145|purine nucleobase catabolic process;GO:0006208|pyrimidine nucleobase catabolic process;GO:0046135|pyrimidine nucleoside catabolic process;GO:0006214|thymidine catabolic process;GO:0006210|thymine catabolic process;GO:0006212|uracil catabolic process;	GO:0005737|cytoplasm;GO:0005829|cytosol;	GO:0051539|4 iron, 4 sulfur cluster binding;GO:0017113|dihydropyrimidine dehydrogenase (NADP+) activity;GO:0050660|flavin adenine dinucleotide binding;GO:0046872|metal ion binding;GO:0050661|NADP binding;GO:0042803|protein homodimerization activity;	K00207	DPYD; dihydropyrimidine dehydrogenase (NADP+) [EC:1.3.1.2]
ENSG00000119917	470	268	206.027	44	53	2.8979	3.40763e-22	Interferon-induced protein with tetratricopeptide repeats 3	IFIT3	3.98998e-20	up	yes	protein_coding	chr10:89327894-89340971:+	gi|31542980|ref|NP_001540.2|	2623	0	interferon-induced protein with tetratricopeptide repeats 3 isoform a [Homo sapiens]	gi|576795860|ref|NM_001549.5|	2493	0	Homo sapiens interferon induced protein with tetratricopeptide repeats 3 (IFIT3), transcript variant 1, mRNA	O14879	1014	0	.	.	.	.	pfam13900	GVQW	Putative binding domain. This short domain is often found nested inside other longer domains. The function is not known, but the domain carries a highly conserved GVQW motif. The members are rich in proline and cysteine. This may be a binding domain.	GO:0035457|cellular response to interferon-alpha;GO:0051607|defense response to virus;GO:0043066|negative regulation of apoptotic process;GO:0008285|negative regulation of cell proliferation;GO:0009615|response to virus;GO:0060337|type I interferon signaling pathway;	GO:0005737|cytoplasm;GO:0005829|cytosol;GO:0005739|mitochondrion;	GO:0003723|RNA binding;	.	.
ENSG00000179104	295	262	205.992	148	125	1.00861	1.02773e-05	Transmembrane and TPR repeat-containing protein 2	TMTC2	0.000151729	up	yes	protein_coding	chr12:82686880-83134870:+	gi|22749211|ref|NP_689801.1|	3991	0	transmembrane and TPR repeat-containing protein 2 isoform 1 precursor [Homo sapiens]	gi|675714198|ref|XM_003811646.2|	5528	0	PREDICTED: Pan paniscus transmembrane and tetratricopeptide repeat containing 2 (TMTC2), mRNA	Q8N394	57.8	9e-07	.	.	.	.	pfam08409	DUF1736	Domain of unknown function (DUF1736). This domain of unknown function is found in various hypothetical metazoan proteins.	GO:0055074|calcium ion homeostasis;	GO:0005783|endoplasmic reticulum;GO:0005789|endoplasmic reticulum membrane;GO:0016021|integral component of membrane;	.	.	.
ENSG00000158716	284	307	204.973	120	114	1.31709	1.14782e-08	Dual specificity protein phosphatase 23	DUSP23	3.25882e-07	up	yes	protein_coding	chr1:159780932-159782543:+	gi|56786144|ref|NP_060293.2|	702	2e-90	dual specificity protein phosphatase 23 [Homo sapiens]	gi|985567525|ref|NM_001319658.1|	756	0	Homo sapiens dual specificity phosphatase 23 (DUSP23), transcript variant 1, mRNA	Q9BVJ7	274	3e-92	SSO2453	66.6	6e-13	COG2453	pfam00782	DSPc	Dual specificity phosphatase, catalytic domain. Ser/Thr and Tyr protein phosphatases. The enzyme's tertiary fold is highly similar to that of tyrosine-specific phosphatases, except for a "recognition" region.	GO:0016311|dephosphorylation;	GO:0005737|cytoplasm;GO:0005829|cytosol;GO:0070062|extracellular exosome;GO:0005634|nucleus;	GO:0016791|phosphatase activity;GO:0004722|protein serine/threonine phosphatase activity;GO:0004725|protein tyrosine phosphatase activity;GO:0008138|protein tyrosine/serine/threonine phosphatase activity;	K14165	K14165; atypical dual specificity phosphatase [EC:3.1.3.16 3.1.3.48]
ENSG00000185495	319	230	201.174	129	133	1.042	1.94955e-05	LINE-1 reverse transcriptase homolog	AC138393.1	0.000264584	up	yes	transcribed_unprocessed_pseudogene	chr1:223992743-224010612:+	gi|10439785|dbj|BAB15567.1|	769	3e-95	unnamed protein product [Homo sapiens]	gi|34530912|dbj|AK124970.1|	2654	0	Homo sapiens cDNA FLJ42980 fis, clone BRTHA2006735	P08548	61.6	5e-46	SPAC4F10.11	83.6	7e-18	COG5019	pfam00735	Septin	Septin. Members of this family include CDC3, CDC10, CDC11 and CDC12/Septin. Members of this family bind GTP. As regards the septins, these are polypeptides of 30-65kDa with three characteristic GTPase motifs (G-1, G-3 and G-4) that are similar to those of the Ras family. The G-4 motif is strictly conserved with a unique septin consensus of AKAD. Most septins are thought to have at least one coile…	GO:0051301|cell division;GO:0060271|cilium morphogenesis;GO:0007067|mitotic nuclear division;GO:0016476|regulation of embryonic cell shape;	GO:0005930|axoneme;GO:0032154|cleavage furrow;GO:0000777|condensed chromosome kinetochore;GO:0030496|midbody;GO:0031105|septin complex;GO:0005819|spindle;	GO:0005525|GTP binding;	K16944	SEPT7, CDC3; septin 7
ENSG00000263513	270	316	200.763	119	103	1.38289	7.1817e-09	Protein FAM72C	FAM72C	2.11319e-07	up	yes	protein_coding	chr1:143955364-143971965:-	gi|565324168|ref|NP_001274314.1|	780	6e-96	protein FAM72C [Homo sapiens]	gi|565324167|ref|NM_001287385.1|	2297	0	Homo sapiens family with sequence similarity 72 member C (FAM72C), mRNA	H0Y354	305	2e-97	.	.	.	.	pfam14976	FAM72	FAM72 protein. This family of proteins is found in eukaryotes. Proteins in this family are typically between 145 and 264 amino acids in length. The function of this family is unknown.	.	GO:0005737|cytoplasm;GO:0043231|intracellular membrane-bounded organelle;	.	.	.
ENSG00000117016	323	351	200.036	80	53	2.32584	1.86298e-19	Regulating synaptic membrane exocytosis protein 3	RIMS3	1.78699e-17	up	yes	protein_coding	chr1:40620679-40665657:-	gi|725589827|ref|XP_010345833.1|	1418	7e-176	PREDICTED: regulating synaptic membrane exocytosis protein 3 [Saimiri boliviensis boliviensis]	gi|48476343|ref|NM_014747.2|	7229	0	Homo sapiens regulating synaptic membrane exocytosis 3 (RIMS3), mRNA	Q9UJD0	540	0	.	.	.	.	pfam00168	C2	C2 domain.	GO:0017156|calcium ion-dependent exocytosis;GO:0048791|calcium ion-dependent exocytosis of neurotransmitter;GO:0042391|regulation of membrane potential;GO:2000300|regulation of synaptic vesicle exocytosis;	GO:0030054|cell junction;GO:0048786|presynaptic active zone;	GO:0044325|ion channel binding;	K15298	RIMS3, RIM3; regulating synaptic membrane exocytosis protein 3
ENSG00000187210	285	285	200.01	134	102	1.25465	1.15552e-07	Beta-1,3-galactosyl-O-glycosyl-glycoprotein beta-1,6-N-acetylglucosaminyltransferase	GCNT1	2.62278e-06	up	yes	protein_coding	chr9:76419850-76507416:+	gi|21614523|ref|NP_001481.2|	2313	0	beta-1,3-galactosyl-O-glycosyl-glycoprotein beta-1,6-N-acetylglucosaminyltransferase [Homo sapiens]	gi|148277030|ref|NM_001097634.1|	5972	0	Homo sapiens glucosaminyl (N-acetyl) transferase 1, core 2 (GCNT1), transcript variant 1, mRNA	Q02742	895	0	.	.	.	.	pfam02485	Branch	Core-2/I-Branching enzyme. This is a family of two different beta-1,6-N-acetylglucosaminyltransferase enzymes, I-branching enzyme and core-2 branching enzyme. I-branching enzyme is responsible for the production of the blood group I-antigen during embryonic development. Core-2 branching enzyme forms crucial side-chain branches in O-glycans.	GO:0060352|cell adhesion molecule production;GO:0009101|glycoprotein biosynthetic process;GO:0060993|kidney morphogenesis;GO:0050901|leukocyte tethering or rolling;GO:0006486|protein glycosylation;GO:0032868|response to insulin;GO:0048729|tissue morphogenesis;	GO:0005615|extracellular space;GO:0031985|Golgi cisterna;GO:0000139|Golgi membrane;GO:0016021|integral component of membrane;GO:0005802|trans-Golgi network;	GO:0003829|beta-1,3-galactosyl-O-glycosyl-glycoprotein beta-1,6-N-acetylglucosaminyltransferase activity;	K00727	GCNT1; beta-1,3-galactosyl-O-glycosyl-glycoprotein beta-1,6-N-acetylglucosaminyltransferase [EC:2.4.1.102]
ENSG00000146950	314	267	198.374	116	103	1.38622	4.06065e-09	Protein Shroom2	SHROOM2	1.25806e-07	up	yes	protein_coding	chrX:9786456-9949443:+	gi|119619180|gb|EAW98774.1|	7551	0	apical protein-like (Xenopus laevis) [Homo sapiens]	gi|1002399432|ref|NM_001649.3|	7447	0	Homo sapiens shroom family member 2 (SHROOM2), transcript variant 1, mRNA	Q13796	2914	0	.	.	.	.	pfam08687	ASD2	Apx/Shroom domain ASD2. This region is found in the actin binding protein Shroom which mediates apical contriction in epithelial cells and is required for neural tube closure.	GO:0045176|apical protein localization;GO:0007420|brain development;GO:0043010|camera-type eye development;GO:0048593|camera-type eye morphogenesis;GO:0016477|cell migration;GO:0043482|cellular pigment accumulation;GO:0043583|ear development;GO:0032401|establishment of melanosome localization;GO:0008057|eye pigment granule organization;GO:0002089|lens morphogenesis in camera-type eye;GO:0032438|m…	GO:0016324|apical plasma membrane;GO:0005923|bicellular tight junction;GO:0005913|cell-cell adherens junction;GO:0005737|cytoplasm;GO:0005856|cytoskeleton;GO:0070062|extracellular exosome;GO:0005874|microtubule;GO:0005886|plasma membrane;	GO:0003779|actin binding;GO:0051015|actin filament binding;GO:0008013|beta-catenin binding;GO:0015280|ligand-gated sodium channel activity;	K18625	SHROOM; protein Shroom
ENSG00000146592	406	311	197.787	38	45	3.08528	4.90897e-29	Cyclic AMP-responsive element-binding protein 5	CREB5	8.50453e-27	up	yes	protein_coding	chr7:28299321-28825894:+	gi|795614934|ref|XP_011729570.1|	1304	6e-169	PREDICTED: cyclic AMP-responsive element-binding protein 5 isoform X6 [Macaca nemestrina]	gi|757813192|ref|NM_182898.3|	8532	0	Homo sapiens cAMP responsive element binding protein 5 (CREB5), transcript variant 1, mRNA	Q02930	258	6e-82	.	.	.	.	pfam00170	bZIP_1	bZIP transcription factor. The Pfam entry includes the basic region and the leucine zipper region.	GO:0060612|adipose tissue development;GO:0045444|fat cell differentiation;GO:0045944|positive regulation of transcription from RNA polymerase II promoter;GO:0045893|positive regulation of transcription, DNA-templated;	GO:0070062|extracellular exosome;GO:0005634|nucleus;	GO:0043565|sequence-specific DNA binding;GO:0003700|transcription factor activity, sequence-specific DNA binding;GO:0001077|transcriptional activator activity, RNA polymerase II core promoter proximal region sequence-specific binding;	K09047	CREB5, CREBPA; cyclic AMP-responsive element-binding protein 5
ENSG00000137261	332	318	194.954	79	58	2.22816	7.01615e-19	Dyslexia-associated protein KIAA0319	KIAA0319	6.40431e-17	up	yes	protein_coding	chr6:24544104-24646155:-	gi|694914817|ref|XP_009448862.1|	5565	0	PREDICTED: dyslexia-associated protein KIAA0319 homolog isoform X1 [Pan troglodytes]	gi|270265852|ref|NM_001168374.1|	6896	0	Homo sapiens KIAA0319 (KIAA0319), transcript variant 3, mRNA	Q5VV43	2085	0	VCA0027_2	54.7	8e-07	COG3979	pfam02010	REJ	REJ domain. The REJ (Receptor for Egg Jelly) domain is found in PKD1, and the sperm receptor for egg jelly. The function of this domain is unknown. The domain is 600 amino acids long so is probably composed of multiple structural domains. There are six completely conserved cysteine residues that may form disulphide bridges. This region contains tandem PKD-like domains.	GO:2000171|negative regulation of dendrite development;GO:0001764|neuron migration;	GO:0005769|early endosome;GO:0031901|early endosome membrane;GO:0016021|integral component of membrane;GO:0005886|plasma membrane;	.	.	.
ENSG00000176485	251	275	194.911	153	106	1.00707	4.57614e-05	HRAS-like suppressor 3	PLA2G16	0.00055298	up	yes	protein_coding	chr11:63573195-63616883:-	gi|75517991|gb|AAI03809.1|	932	3e-125	PLA2G16 protein, partial [Homo sapiens]	gi|426368936|ref|XM_004051408.1|	2485	0	PREDICTED: Gorilla gorilla gorilla phospholipase A2, group XVI (PLA2G16), mRNA	P53816	298	9e-94	.	.	.	.	pfam04970	LRAT	Lecithin retinol acyltransferase. The full-length members of this family are representatives of a novel class II tumor-suppressor family, designated as H-REV107-like. This domain is the catalytic N-terminal proline-rich region of the protein. The downstream region is a putative C-terminal transmembrane domain which is found to be crucial for cellular localisation, but not necessary for the enzyme…	GO:0016042|lipid catabolic process;GO:0045786|negative regulation of cell cycle;GO:0036151|phosphatidylcholine acyl-chain remodeling;GO:0036152|phosphatidylethanolamine acyl-chain remodeling;GO:0036149|phosphatidylinositol acyl-chain remodeling;GO:0036150|phosphatidylserine acyl-chain remodeling;GO:0008654|phospholipid biosynthetic process;GO:0006644|phospholipid metabolic process;	GO:0005829|cytosol;GO:0005783|endoplasmic reticulum;GO:0016021|integral component of membrane;GO:0048471|perinuclear region of cytoplasm;	GO:0052740|1-acyl-2-lysophosphatidylserine acylhydrolase activity;GO:0008970|phosphatidylcholine 1-acylhydrolase activity;GO:0052739|phosphatidylserine 1-acylhydrolase activity;GO:0004623|phospholipase A2 activity;	K16817	PLA2G16; HRAS-like suppressor 3 [EC:3.1.1.32 3.1.1.4]
ENSG00000205413	372	218	194.598	85	111	1.5588	4.54511e-08	Sterile alpha motif domain-containing protein 9	SAMD9	1.13815e-06	up	yes	protein_coding	chr7:93099513-93118023:-	gi|38201706|ref|NP_060124.2|	8288	0	sterile alpha motif domain-containing protein 9 [Homo sapiens]	gi|300863103|ref|NM_017654.3|	6852	0	Homo sapiens sterile alpha motif domain containing 9 (SAMD9), transcript variant 1, mRNA	Q5K651	2568	0	.	.	.	.	pfam00536	SAM_1	SAM domain (Sterile alpha motif). It has been suggested that SAM is an evolutionarily conserved protein binding domain that is involved in the regulation of numerous developmental processes in diverse eukaryotes. The SAM domain can potentially function as a protein interaction module through its ability to homo- and heterooligomerise with other SAM domains.	.	GO:0005737|cytoplasm;GO:0043231|intracellular membrane-bounded organelle;	.	.	.
ENSG00000183615	256	292	192.336	140	87	1.25836	1.39775e-06	Protein FAM167B	FAM167B	2.58509e-05	up	yes	protein_coding	chr1:32247233-32248856:+	gi|826287892|ref|XP_012497726.1|	539	2e-64	PREDICTED: protein FAM167B [Propithecus coquereli]	gi|110238584|ref|NM_032648.2|	936	0	Homo sapiens family with sequence similarity 167 member B (FAM167B), mRNA	Q9BTA0	178	2e-53	.	.	.	.	pfam11652	DUF3259	Protein of unknown function (DUF3259). This eukaryotic family of proteins has no known function.	GO:0042127|regulation of cell proliferation;	GO:0045178|basal part of cell;GO:0005615|extracellular space;	.	.	.
ENSG00000107731	375	352	188.677	23	13	4.31744	1.94924e-39	Netrin receptor UNC5B	UNC5B	5.60918e-37	up	yes	protein_coding	chr10:71212570-71302864:+	gi|32261318|ref|NP_734465.2|	4699	0	netrin receptor UNC5B isoform 1 precursor [Homo sapiens]	gi|349585201|ref|NM_170744.4|	6841	0	Homo sapiens unc-5 netrin receptor B (UNC5B), transcript variant 1, mRNA	Q8IZJ1	1810	0	.	.	.	.	pfam00791	ZU5	ZU5 domain. Domain present in ZO-1 and Unc5-like netrin receptors Domain of unknown function.	GO:0001525|angiogenesis;GO:0033564|anterior/posterior axon guidance;GO:0006915|apoptotic process;GO:2001240|negative regulation of extrinsic apoptotic signaling pathway in absence of ligand;GO:0043524|negative regulation of neuron apoptotic process;GO:0014068|positive regulation of phosphatidylinositol 3-kinase signaling;GO:0007165|signal transduction;	GO:0016021|integral component of membrane;GO:0045121|membrane raft;GO:0005886|plasma membrane;	.	K07521	UNC5; netrin receptor unc-5
ENSG00000197147	320	275	187.725	93	70	1.84864	1.81223e-13	Volume-regulated anion channel subunit LRRC8B	LRRC8B	1.02059e-11	up	yes	protein_coding	chr1:89524836-89597864:+	gi|21245134|ref|NP_056165.1|	3893	0	volume-regulated anion channel subunit LRRC8B [Homo sapiens]	gi|767903506|ref|XM_011541145.1|	8034	0	PREDICTED: Homo sapiens leucine rich repeat containing 8 family, member B (LRRC8B), transcript variant X3, mRNA	Q6P9F7	189	2e-53	alr0124_1	90.5	1e-17	COG4886	pfam13900	GVQW	Putative binding domain. This short domain is often found nested inside other longer domains. The function is not known, but the domain carries a highly conserved GVQW motif. The members are rich in proline and cysteine. This may be a binding domain.	GO:0098656|anion transmembrane transport;	GO:0005737|cytoplasm;GO:0005789|endoplasmic reticulum membrane;GO:0016021|integral component of membrane;GO:0005886|plasma membrane;	.	.	.
ENSG00000118777	264	261	186.447	122	104	1.19684	5.06523e-07	ATP-binding cassette sub-family G member 2	ABCG2	1.01412e-05	up	yes	protein_coding	chr4:88090264-88231322:-	gi|62526033|ref|NP_004818.2|	3368	0	ATP-binding cassette sub-family G member 2 isoform 1 [Homo sapiens]	gi|62526032|ref|NM_004827.2|	4426	0	Homo sapiens ATP-binding cassette, sub-family G (WHITE), member 2 (Junior blood group) (ABCG2), transcript variant 1, mRNA	Q9UNQ0	232	1e-71	.	.	.	.	pfam01061	ABC2_membrane	ABC-2 type transporter.	GO:0006879|cellular iron ion homeostasis;GO:0042493|response to drug;GO:0006810|transport;GO:0046415|urate metabolic process;	GO:0016021|integral component of membrane;GO:0031966|mitochondrial membrane;GO:0005634|nucleus;GO:0005886|plasma membrane;	GO:0005524|ATP binding;GO:0042626|ATPase activity, coupled to transmembrane movement of substances;GO:0015232|heme transporter activity;GO:0042803|protein homodimerization activity;GO:0005215|transporter activity;GO:0008559|xenobiotic-transporting ATPase activity;	K05681	ABCG2; ATP-binding cassette, subfamily G (WHITE), member 2
ENSG00000100342	335	398	184.574	7	5	5.91498	2.11892e-35	Apolipoprotein L1	APOL1	4.86148e-33	up	yes	protein_coding	chr22:36253010-36267530:+	gi|148745121|gb|AAI42721.1|	2019	0	APOL1 protein, partial [Homo sapiens]	gi|211938438|ref|NM_145343.2|	3000	0	Homo sapiens apolipoprotein L1 (APOL1), transcript variant 2, mRNA	O14791	334	2e-112	.	.	.	.	pfam05461	ApoL	Apolipoprotein L. Apo L belongs to the high density lipoprotein family that plays a central role in cholesterol transport. The cholesterol content of membranes is important in cellular processes such as modulating gene transcription and signal transduction both in the adult brain and during neurodevelopment. There are six apo L genes located in close proximity to each other on chromosome 22q12 in…	GO:1902476|chloride transmembrane transport;GO:0008203|cholesterol metabolic process;GO:0019835|cytolysis;GO:0045087|innate immune response;GO:0031640|killing of cells of other organism;GO:0006869|lipid transport;GO:0042157|lipoprotein metabolic process;GO:0006898|receptor-mediated endocytosis;	GO:0072562|blood microparticle;GO:0005576|extracellular region;GO:0005615|extracellular space;GO:0034364|high-density lipoprotein particle;GO:0031224|intrinsic component of membrane;GO:0034361|very-low-density lipoprotein particle;	GO:0005254|chloride channel activity;GO:0008289|lipid binding;	K14480	APOL; apolipoprotein L
ENSG00000139445	283	288	183.43	83	85	1.7439	1.18554e-12	Forkhead box protein N4	FOXN4	6.25099e-11	up	yes	protein_coding	chr12:109277979-109309220:-	gi|166795280|ref|NP_998761.2|	2459	0	forkhead box protein N4 [Homo sapiens]	gi|166795279|ref|NM_213596.2|	3350	0	Homo sapiens forkhead box N4 (FOXN4), mRNA	Q96NZ1	584	0	YPR104c	65.1	3e-10	COG5025	pfam00250	Fork_head	Fork head domain.	GO:0035881|amacrine cell differentiation;GO:0036302|atrioventricular canal development;GO:0030154|cell differentiation;GO:0001947|heart looping;GO:0045893|positive regulation of transcription, DNA-templated;GO:0008016|regulation of heart contraction;GO:0006355|regulation of transcription, DNA-templated;GO:0010842|retina layer formation;GO:0006351|transcription, DNA-templated;GO:0060579|ventral sp…	GO:0005634|nucleus;	GO:0003682|chromatin binding;GO:0001158|enhancer sequence-specific DNA binding;GO:0003700|transcription factor activity, sequence-specific DNA binding;	K09407	FOXN; forkhead box protein N
ENSG00000041982	234	294	183.211	93	115	1.32258	3.58157e-07	Tenascin	TNC	7.42465e-06	up	yes	protein_coding	chr9:115019578-115118257:-	gi|153946395|ref|NP_002151.2|	11556	0	tenascin precursor [Homo sapiens]	gi|340745336|ref|NM_002160.3|	7641	0	Homo sapiens tenascin C (TNC), mRNA	P10039	2491	0	.	.	.	.	pfam00147	Fibrinogen_C	Fibrinogen beta and gamma chains, C-terminal globular domain.	GO:0007155|cell adhesion;GO:0042127|regulation of cell proliferation;	GO:0005578|proteinaceous extracellular matrix;	.	K06252	TN; tenascin
ENSG00000234444	374	316	182.445	24	24	3.82279	6.89989e-36	Zinc finger protein 736	ZNF736	1.67352e-33	up	yes	protein_coding	chr7:64307459-64354860:+	gi|283135246|ref|NP_001164376.1|	2258	0	zinc finger protein 736 isoform 1 [Homo sapiens]	gi|659928067|ref|NM_001170905.2|	7119	0	Homo sapiens zinc finger protein 736 (ZNF736), transcript variant 1, mRNA	B4DX44	874	0	.	.	.	.	pfam02994	Transposase_22	L1 transposable element.	GO:0006355|regulation of transcription, DNA-templated;GO:0006351|transcription, DNA-templated;	GO:0005634|nucleus;	GO:0046872|metal ion binding;GO:0000978|RNA polymerase II core promoter proximal region sequence-specific DNA binding;	K09228	KRAB; KRAB domain-containing zinc finger protein
ENSG00000133816	291	264	181.736	96	82	1.62038	4.1462e-11	Protein-methionine sulfoxide oxidase MICAL2	MICAL2	1.78213e-09	up	yes	protein_coding	chr11:12094008-12263789:+	gi|7662284|ref|NP_055447.1|	5923	0	protein-methionine sulfoxide oxidase MICAL2 isoform a [Homo sapiens]	gi|544063426|ref|NM_001282666.1|	6622	0	Homo sapiens microtubule associated monooxygenase, calponin and LIM domain containing 2 (MICAL2), transcript variant 5, mRNA	D4A1F2	181	6e-51	ECU09g0290	94.7	5e-19	COG5069	pfam00307	CH	Calponin homology (CH) domain. The CH domain is found in both cytoskeletal proteins and signal transduction proteins. The CH domain is involved in actin binding in some members of the family. However in calponins there is evidence that the CH domain is not involved in its actin binding activity. Most member proteins have from two to four copies of the CH domain, however some proteins such as calp…	GO:0042552|myelination;GO:0051262|protein tetramerization;	GO:0016020|membrane;GO:0005774|vacuolar membrane;	GO:0019208|phosphatase regulator activity;GO:0035091|phosphatidylinositol binding;GO:0017112|Rab guanyl-nucleotide exchange factor activity;	.	.
ENSG00000106852	236	257	181.395	108	128	1.04032	2.58079e-05	LIM/homeobox protein Lhx6	LHX6	0.000339927	up	yes	protein_coding	chr9:122202577-122229626:-	gi|635071473|ref|XP_007966360.1|	2001	0	PREDICTED: LIM/homeobox protein Lhx6 isoform X1 [Chlorocebus sabaeus]	gi|334191692|ref|NM_001242335.1|	3587	0	Homo sapiens LIM homeobox 6 (LHX6), transcript variant 5, mRNA	Q9R1R0	68.2	6e-12	.	.	.	.	pfam00046	Homeobox	Homeobox domain.	GO:0048469|cell maturation;GO:0021853|cerebral cortex GABAergic interneuron migration;GO:0021799|cerebral cortex radially oriented cell migration;GO:0021800|cerebral cortex tangential migration;GO:0006351|transcription, DNA-templated;	GO:0005634|nucleus;	GO:0043565|sequence-specific DNA binding;GO:0003700|transcription factor activity, sequence-specific DNA binding;GO:0008270|zinc ion binding;	K09375	LHX6_8; LIM homeobox protein 6/8
ENSG00000185885	246	292	179.958	93	93	1.51316	1.7573e-09	Interferon-induced transmembrane protein 1	IFITM1	5.75972e-08	up	yes	protein_coding	chr11:313506-315272:+	gi|215274118|sp|P13164.3|IFM1_HUMAN	666	1e-85	RecName: Full=Interferon-induced transmembrane protein 1; AltName: Full=Dispanin subfamily A member 2a; Short=DSPA2a; AltName: Full=Interferon-induced protein 17; AltName: Full=Interferon-inducible protein 9-27; AltName: Full=Leu-13 antigen; AltName: CD_antigen=CD225	gi|177801|gb|J04164.1|HUM927A	836	0	Human interferon-inducible protein 9-27 mRNA, complete cds	P13164	261	4e-87	.	.	.	.	pfam04505	Dispanin	Interferon-induced transmembrane protein. This family includes the human leukocyte antigen CD225, which is an interferon inducible transmembrane protein, and is associated with interferon induced cell growth suppression.	GO:0007166|cell surface receptor signaling pathway;GO:0051607|defense response to virus;GO:0030336|negative regulation of cell migration;GO:0008285|negative regulation of cell proliferation;GO:0046597|negative regulation of viral entry into host cell;GO:0045071|negative regulation of viral genome replication;GO:0001503|ossification;GO:0045669|positive regulation of osteoblast differentiation;GO:0…	GO:0016021|integral component of membrane;GO:0016020|membrane;GO:0005886|plasma membrane;	GO:0005057|receptor signaling protein activity;	.	.
ENSG00000131650	256	274	178.2	106	82	1.47818	3.77302e-09	Kremen protein 2	KREMEN2	1.17538e-07	up	yes	protein_coding	chr16:2963944-2968383:+	gi|27437008|ref|NP_757384.1|	2028	0	kremen protein 2 isoform d precursor [Homo sapiens]	gi|33874385|gb|BC009383.2|	2339	0	Homo sapiens kringle containing transmembrane protein 2, mRNA (cDNA clone MGC:16709 IMAGE:4127918), complete cds	Q8NCW0	682	0	.	.	.	.	pfam01822	WSC	WSC domain. This domain may be involved in carbohydrate binding.	GO:0007154|cell communication;GO:0090090|negative regulation of canonical Wnt signaling pathway;GO:0016055|Wnt signaling pathway;	GO:0031901|early endosome membrane;GO:0016021|integral component of membrane;GO:0016020|membrane;GO:0005886|plasma membrane;	.	.	.
ENSG00000123405	220	292	177.273	131	71	1.3325	5.31659e-06	Transcription factor NF-E2 45 kDa subunit	NFE2	8.52362e-05	up	yes	protein_coding	chr12:54292111-54301121:-	gi|5453774|ref|NP_006154.1|	1443	0	transcription factor NF-E2 45 kDa subunit [Homo sapiens]	gi|158254541|dbj|AK290555.1|	1830	0	Homo sapiens cDNA FLJ78153 complete cds, highly similar to nuclear factor erythroid 2 isoform f=basic leucine zipper protein	Q16621	499	1e-174	.	.	.	.	pfam03131	bZIP_Maf	bZIP Maf transcription factor. Maf transcription factors contain a conserved basic region leucine zipper (bZIP) domain, which mediates their dimerization and DNA binding property. Thus, this family is probably related to pfam00170. This family also includes the DNA_binding domain of Skn-1, this domain lacks the leucine zipper found in other bZip domains, and binds DNA is a monomer.	GO:0008015|blood circulation;GO:0007596|blood coagulation;GO:0007599|hemostasis;GO:0007275|multicellular organismal development;GO:0006337|nucleosome disassembly;GO:0045893|positive regulation of transcription, DNA-templated;GO:0006357|regulation of transcription from RNA polymerase II promoter;GO:0006351|transcription, DNA-templated;	GO:0015629|actin cytoskeleton;GO:0005737|cytoplasm;GO:0005654|nucleoplasm;GO:0005634|nucleus;GO:0016605|PML body;	GO:0047485|protein N-terminus binding;GO:0043565|sequence-specific DNA binding;GO:0003713|transcription coactivator activity;GO:0003700|transcription factor activity, sequence-specific DNA binding;GO:0000976|transcription regulatory region sequence-specific DNA binding;GO:0050699|WW domain binding;	K09039	NFE2; nuclear factor erythroid 2
ENSG00000226738	335	330	175.998	23	23	3.83273	1.91877e-35	.	U62317.1	4.46259e-33	up	yes	antisense_RNA	chr22:50546415-50547652:+	.	.	.	.	gi|551893290|tpe|HG512394.1|	157	2e-75	TPA: Homo sapiens long non-coding RNA OTTHUMT00000341493.1 (CTA-384D8.31 gene), antisense	.	.	.	.	.	.	.	pfam05175	MTS	Methyltransferase small domain. This domain is found in ribosomal RNA small subunit methyltransferase C as well as other methyltransferases.	.	.	.	.	.
ENSG00000156587	302	300	175.902	61	47	2.46036	1.50689e-20	Ubiquitin/ISG15-conjugating enzyme E2 L6	UBE2L6	1.56957e-18	up	yes	protein_coding	chr11:57551656-57568284:-	gi|119594161|gb|EAW73755.1|	911	1e-117	ubiquitin-conjugating enzyme E2L 6, isoform CRA_a, partial [Homo sapiens]	gi|332078506|ref|NM_198183.2|	1573	0	Homo sapiens ubiquitin conjugating enzyme E2L 6 (UBE2L6), transcript variant 2, mRNA	O14933	251	5e-83	SPBC119.02	95.9	4e-22	COG5078	pfam00179	UQ_con	Ubiquitin-conjugating enzyme. Proteins destined for proteasome-mediated degradation may be ubiquitinated. Ubiquitination follows conjugation of ubiquitin to a conserved cysteine residue of UBC homologues. TSG101 is one of several UBC homologues that lacks this active site cysteine.	GO:0044267|cellular protein metabolic process;GO:0006464|cellular protein modification process;GO:0032020|ISG15-protein conjugation;GO:0019941|modification-dependent protein catabolic process;GO:0032480|negative regulation of type I interferon production;GO:0019985|translesion synthesis;	GO:0005829|cytosol;GO:0005654|nucleoplasm;	GO:0042296|ISG15 transferase activity;GO:0043130|ubiquitin binding;GO:0004842|ubiquitin-protein transferase activity;	K04553	UBE2L6, UBCH8; ubiquitin-conjugating enzyme E2 L6 [EC:2.3.2.23]
ENSG00000128710	243	239	174.301	119	101	1.11238	5.41553e-06	Homeobox protein Hox-D10 (Fragment)	HOXD10	8.64143e-05	up	yes	protein_coding	chr2:176108790-176119942:+	gi|397489133|ref|XP_003815589.1|	2071	0	PREDICTED: homeobox protein Hox-D10 [Pan paniscus]	gi|931566999|ref|XM_003815541.3|	1941	0	PREDICTED: Pan paniscus homeobox D10 (HOXD10), mRNA	P24341	187	3e-57	.	.	.	.	pfam00046	Homeobox	Homeobox domain.	GO:0008344|adult locomotory behavior;GO:0009952|anterior/posterior pattern specification;GO:0030326|embryonic limb morphogenesis;GO:0048704|embryonic skeletal system morphogenesis;GO:0035136|forelimb morphogenesis;GO:0035137|hindlimb morphogenesis;GO:0050905|neuromuscular process;GO:0048935|peripheral nervous system neuron development;GO:0045944|positive regulation of transcription from RNA polym…	GO:0005634|nucleus;	GO:0003682|chromatin binding;GO:0043565|sequence-specific DNA binding;GO:0003700|transcription factor activity, sequence-specific DNA binding;	K09295	HOXD10; homrobox protein Hox-D10
ENSG00000187017	246	256	173.904	119	80	1.31947	3.83282e-07	Espin	ESPN	7.89186e-06	up	yes	protein_coding	chr1:6424788-6461370:+	gi|767906245|ref|XP_011540534.1|	5181	0	PREDICTED: espin isoform X2 [Homo sapiens]	gi|110431369|ref|NM_031475.2|	3531	0	Homo sapiens espin (ESPN), mRNA	B1AK53	249	4e-76	all2748	94	5e-19	COG0666	pfam12796	Ank_2	Ankyrin repeats (3 copies).	GO:0007626|locomotory behavior;GO:0051494|negative regulation of cytoskeleton organization;GO:0030046|parallel actin filament bundle assembly;GO:0051491|positive regulation of filopodium assembly;GO:0007605|sensory perception of sound;	GO:0005903|brush border;GO:0005737|cytoplasm;GO:0031941|filamentous actin;GO:0005902|microvillus;GO:0032426|stereocilium bundle tip;	GO:0051015|actin filament binding;GO:0017124|SH3 domain binding;	.	.
ENSG00000265190	291	289	171.259	59	52	2.36576	2.45331e-19	Annexin A8	ANXA8	2.34002e-17	up	yes	protein_coding	chr10:47460162-47484158:-	gi|194384982|dbj|BAG60903.1|	1982	0	unnamed protein product [Homo sapiens]	gi|411147373|ref|NM_001271702.1|	2174	0	Homo sapiens annexin A8 (ANXA8), transcript variant 1, mRNA	P13928	286	3e-163	.	.	.	.	pfam00191	Annexin	Annexin. This family of annexins also includes giardin that has been shown to function as an annexin.	GO:0007596|blood coagulation;GO:0016197|endosomal transport;GO:0007032|endosome organization;GO:1900138|negative regulation of phospholipase A2 activity;GO:1900004|negative regulation of serine-type endopeptidase activity;	GO:0005829|cytosol;GO:0031902|late endosome membrane;GO:0005886|plasma membrane;	GO:0051015|actin filament binding;GO:0005509|calcium ion binding;GO:0005544|calcium-dependent phospholipid binding;GO:0005547|phosphatidylinositol-3,4,5-trisphosphate binding;GO:0043325|phosphatidylinositol-3,4-bisphosphate binding;GO:0005546|phosphatidylinositol-4,5-bisphosphate binding;	K17096	ANXA8; annexin A8
ENSG00000181885	226	234	166.055	141	69	1.12053	0.000165377	Claudin-7	CLDN7	0.00169021	up	yes	protein_coding	chr17:7259903-7263983:-	gi|795283594|ref|XP_011813883.1|	1135	8e-151	PREDICTED: claudin-7 isoform X1 [Colobus angolensis palliatus]	gi|297206812|ref|NM_001185023.1|	1923	0	Homo sapiens claudin 7 (CLDN7), transcript variant 3, mRNA	O95471	257	3e-84	.	.	.	.	pfam00822	PMP22_Claudin	PMP-22/EMP/MP20/Claudin family.	GO:0016338|calcium-independent cell-cell adhesion via plasma membrane cell-adhesion molecules;GO:0043066|negative regulation of apoptotic process;GO:0007162|negative regulation of cell adhesion;GO:0032463|negative regulation of protein homooligomerization;GO:2000147|positive regulation of cell motility;GO:0008284|positive regulation of cell proliferation;	GO:0016327|apicolateral plasma membrane;GO:0016323|basolateral plasma membrane;GO:0005923|bicellular tight junction;GO:0016021|integral component of membrane;GO:0016328|lateral plasma membrane;	GO:0042802|identical protein binding;GO:0005198|structural molecule activity;	K06087	CLDN; claudin
ENSG00000185507	256	211	164.498	118	79	1.22728	4.81321e-06	Interferon regulatory factor 7	IRF7	7.82745e-05	up	yes	protein_coding	chr11:612553-615999:-	gi|98985819|ref|NP_004022.2|	2129	0	interferon regulatory factor 7 isoform d [Homo sapiens]	gi|98985818|ref|NM_004031.2|	2051	0	Homo sapiens interferon regulatory factor 7 (IRF7), transcript variant d, mRNA	P70434	439	7e-147	.	.	.	.	pfam10401	IRF-3	Interferon-regulatory factor 3. This is the interferon-regulatory factor 3 chain of the hetero-dimeric structure which also contains the shorter chain CREB-binding protein. These two subunits make up the DRAF1 (double-stranded RNA-activated factor 1). Viral dsRNA produced during viral transcription or replication leads to the activation of DRAF1. The DNA-binding specificity of DRAF1 correlates wi…	GO:0016064|immunoglobulin mediated immune response;GO:0045087|innate immune response;GO:0032607|interferon-alpha production;GO:0032608|interferon-beta production;GO:0032727|positive regulation of interferon-alpha production;GO:0032728|positive regulation of interferon-beta production;GO:0045944|positive regulation of transcription from RNA polymerase II promoter;GO:0045893|positive regulation of …	GO:0005737|cytoplasm;GO:0005654|nucleoplasm;GO:0005634|nucleus;	GO:0003677|DNA binding;GO:0000979|RNA polymerase II core promoter sequence-specific DNA binding;GO:0000982|transcription factor activity, RNA polymerase II core promoter proximal region sequence-specific binding;	K09447	IRF7; interferon regulatory factor 7
ENSG00000186073	215	233	160.507	85	112	1.1614	1.3706e-05	Uncharacterized protein C15orf41	C15orf41	0.000195383	up	yes	protein_coding	chr15:36579611-36810248:+	gi|589811564|ref|NP_001277162.1|	1543	0	uncharacterized protein C15orf41 isoform 3 [Homo sapiens]	gi|27502921|gb|BC042750.1|	5790	0	Homo sapiens chromosome 15 open reading frame 41, mRNA (cDNA clone IMAGE:4831296)	Q9Y2V0	355	1e-122	.	.	.	.	pfam14811	TPD	Protein of unknown function TPD sequence-motif. This is a family of eukaryotic proteins of unknown function. A few members have an associated zinc-finger domain. All members carry a highly conserved TPD sequence-motif.	GO:0009953|dorsal/ventral pattern formation;GO:0046329|negative regulation of JNK cascade;GO:0043496|regulation of protein homodimerization activity;	.	.	.	.
ENSG00000189410	214	231	158.345	95	97	1.19217	3.45033e-06	SH2 domain-containing protein 5	SH2D5	5.81147e-05	up	yes	protein_coding	chr1:20719732-20732837:-	gi|675727523|ref|XP_008965308.1|	2177	0	PREDICTED: SH2 domain-containing protein 5 isoform X1 [Pan paniscus]	gi|157041223|ref|NM_001103160.1|	3705	0	Homo sapiens SH2 domain containing 5 (SH2D5), transcript variant 2, mRNA	Q6ZV89	261	4e-84	.	.	.	.	pfam00640	PID	Phosphotyrosine interaction domain (PTB/PID).	.	GO:0030054|cell junction;GO:0014069|postsynaptic density;GO:0045211|postsynaptic membrane;	.	.	.
ENSG00000101695	254	280	158.257	55	49	2.34161	1.56052e-17	E3 ubiquitin-protein ligase RNF125	RNF125	1.28614e-15	up	yes	protein_coding	chr18:32018372-32073213:+	gi|795104309|ref|XP_011829769.1|	1734	0	PREDICTED: E3 ubiquitin-protein ligase RNF125 isoform X1 [Mandrillus leucophaeus]	gi|115387109|ref|NM_017831.3|	5888	0	Homo sapiens ring finger protein 125, E3 ubiquitin protein ligase (RNF125), mRNA	Q96EQ8	260	2e-86	SPBC17A3.10	52	1e-05	COG5574	pfam13900	GVQW	Putative binding domain. This short domain is often found nested inside other longer domains. The function is not known, but the domain carries a highly conserved GVQW motif. The members are rich in proline and cysteine. This may be a binding domain.	GO:0002250|adaptive immune response;GO:0032436|positive regulation of proteasomal ubiquitin-dependent protein catabolic process;GO:0000209|protein polyubiquitination;	GO:0000139|Golgi membrane;GO:0005622|intracellular;GO:0043231|intracellular membrane-bounded organelle;	GO:0036435|K48-linked polyubiquitin binding;GO:0016874|ligase activity;GO:0031624|ubiquitin conjugating enzyme binding;GO:0061630|ubiquitin protein ligase activity;GO:0008270|zinc ion binding;	K12170	RNF125; E3 ubiquitin-protein ligase RNF125 [EC:2.3.2.27]
ENSG00000166289	206	260	158.015	97	73	1.44002	1.5281e-07	Pleckstrin homology domain-containing family F member 1	PLEKHF1	3.40473e-06	up	yes	protein_coding	chr19:29665056-29675457:+	gi|530417248|ref|XP_005259313.1|	1524	0	PREDICTED: pleckstrin homology domain-containing family F member 1 isoform X2 [Homo sapiens]	gi|21911450|gb|AY037145.2|	2063	0	Homo sapiens apoptosis-inducing protein (APPD) mRNA, complete cds	Q96S99	197	4e-60	.	.	.	.	pfam01363	FYVE	FYVE zinc finger. The FYVE zinc finger is named after four proteins that it has been found in: Fab1, YOTB/ZK632.12, Vac1, and EEA1. The FYVE finger has been shown to bind two Zn++ ions. The FYVE finger has eight potential zinc coordinating cysteine positions. Many members of this family also include two histidines in a motif R+HHC+XCG, where + represents a charged residue and X any residue. We ha…	GO:0006915|apoptotic process;GO:0007032|endosome organization;GO:0010508|positive regulation of autophagy;GO:2001244|positive regulation of intrinsic apoptotic signaling pathway;GO:0072659|protein localization to plasma membrane;GO:0016050|vesicle organization;	GO:0010008|endosome membrane;GO:0005765|lysosomal membrane;GO:0005764|lysosome;GO:0005634|nucleus;GO:0048471|perinuclear region of cytoplasm;	GO:0046872|metal ion binding;GO:0032266|phosphatidylinositol-3-phosphate binding;GO:0070273|phosphatidylinositol-4-phosphate binding;GO:0010314|phosphatidylinositol-5-phosphate binding;	.	.
ENSG00000102678	193	228	156.287	120	88	1.00218	0.000191348	Fibroblast growth factor 9	FGF9	0.00189982	up	yes	protein_coding	chr13:21671383-21704498:+	gi|344284636|ref|XP_003414071.1|	1019	6e-125	PREDICTED: fibroblast growth factor 9 [Loxodonta africana]	gi|209529671|ref|NM_002010.2|	4220	0	Homo sapiens fibroblast growth factor 9 (FGF9), mRNA	P31371	396	3e-126	.	.	.	.	pfam00167	FGF	Fibroblast growth factor. Fibroblast growth factors are a family of proteins involved in growth and differentiation in a wide range of contexts. They are found in a wide range of organisms, from nematodes to humans. Most share an internal core region of high similarity, conserved residues in which are involved in binding with their receptors. On binding, they cause dimerization of their tyrosine …	GO:0001525|angiogenesis;GO:0007267|cell-cell signaling;GO:0002062|chondrocyte differentiation;GO:0048566|embryonic digestive tract development;GO:0030326|embryonic limb morphogenesis;GO:0048706|embryonic skeletal system development;GO:0001654|eye development;GO:0008543|fibroblast growth factor receptor signaling pathway;GO:0042472|inner ear morphogenesis;GO:0060484|lung-associated mesenchyme deve…	GO:0005604|basement membrane;GO:0005737|cytoplasm;GO:0070062|extracellular exosome;GO:0005576|extracellular region;GO:0005615|extracellular space;	GO:0016303|1-phosphatidylinositol-3-kinase activity;GO:0008083|growth factor activity;GO:0008201|heparin binding;GO:0046934|phosphatidylinositol-4,5-bisphosphate 3-kinase activity;GO:0004713|protein tyrosine kinase activity;GO:0005088|Ras guanyl-nucleotide exchange factor activity;	K04358	FGF; fibroblast growth factor
ENSG00000141622	217	209	156.107	115	88	1.05138	5.28817e-05	RING finger protein 165	RNF165	0.000627849	up	yes	protein_coding	chr18:46326809-46463140:+	gi|57165361|ref|NP_689683.2|	1693	0	RING finger protein 165 isoform 1 [Homo sapiens]	gi|19071669|gb|AC018931.9|	6624	0	Homo sapiens chromosome 18, clone RP11-418K9, complete sequence	Q6ZSG1	295	2e-98	.	.	.	.	pfam13900	GVQW	Putative binding domain. This short domain is often found nested inside other longer domains. The function is not known, but the domain carries a highly conserved GVQW motif. The members are rich in proline and cysteine. This may be a binding domain.	GO:0035136|forelimb morphogenesis;GO:0060384|innervation;GO:0008045|motor neuron axon guidance;GO:0010259|multicellular organismal aging;GO:0061061|muscle structure development;GO:0030513|positive regulation of BMP signaling pathway;GO:0043161|proteasome-mediated ubiquitin-dependent protein catabolic process;GO:0000209|protein polyubiquitination;GO:0042787|protein ubiquitination involved in ubiqu…	GO:0005737|cytoplasm;GO:0005634|nucleus;GO:0043234|protein complex;	GO:0061630|ubiquitin protein ligase activity;GO:0008270|zinc ion binding;	K17821	RNF165; RING finger protein 165
ENSG00000134709	269	224	154.581	68	63	1.88982	2.25996e-12	Protein Hook homolog 1	HOOK1	1.14536e-10	up	yes	protein_coding	chr1:59814786-59876378:+	gi|685515402|ref|XP_009207837.1|	3272	0	PREDICTED: protein Hook homolog 1 isoform X1 [Papio anubis]	gi|95007031|ref|NM_015888.4|	5853	0	Homo sapiens hook microtubule-tethering protein 1 (HOOK1), mRNA	Q9UJC3	302	5e-97	.	.	.	.	pfam05622	HOOK	HOOK protein. This family consists of several HOOK1, 2 and 3 proteins from different eukaryotic organisms. The different members of the human gene family are HOOK1, HOOK2 and HOOK3. Different domains have been identified in the three human HOOK proteins, and it was demonstrated that the highly conserved NH2-domain mediates attachment to microtubules, whereas the central coiled-coil motif mediates…	GO:0045022|early endosome to late endosome transport;GO:0007032|endosome organization;GO:0008333|endosome to lysosome transport;GO:0007040|lysosome organization;GO:0007275|multicellular organismal development;GO:0015031|protein transport;GO:0007286|spermatid development;	GO:0005829|cytosol;GO:0070695|FHF complex;GO:0005874|microtubule;	GO:0042802|identical protein binding;	K16612	HOOK1; protein HOOK1
ENSG00000135899	288	241	154.556	41	54	2.4514	1.39183e-17	Sp110 nuclear body protein	SP110	1.15836e-15	up	yes	protein_coding	chr2:230167293-230225729:-	gi|530370291|ref|XP_005246582.1|	3345	0	PREDICTED: sp110 nuclear body protein isoform X3 [Homo sapiens]	gi|34535567|dbj|AK128274.1|	2638	0	Homo sapiens cDNA FLJ46411 fis, clone THYMU3011360	Q9HB58	218	3e-65	.	.	.	.	pfam03172	Sp100	Sp100 domain. The function of this domain is unknown. It is about 105 amino acid residues in length and is predicted to be predominantly alpha helical. This domain is usually found at the amino terminus of protein that contain a SAND domain pfam01342.	GO:0006355|regulation of transcription, DNA-templated;GO:0006351|transcription, DNA-templated;GO:0016032|viral process;	GO:0005730|nucleolus;GO:0005634|nucleus;	GO:0003677|DNA binding;GO:0004871|signal transducer activity;GO:0008270|zinc ion binding;	.	.
ENSG00000132429	246	223	153.314	73	76	1.63165	6.55712e-10	Popeye domain-containing protein 3	POPDC3	2.3049e-08	up	yes	protein_coding	chr6:105158280-105179995:-	gi|21359947|ref|NP_071756.2|	1390	0	popeye domain-containing protein 3 [Homo sapiens]	gi|215277003|ref|NM_022361.4|	1345	0	Homo sapiens popeye domain containing 3 (POPDC3), transcript variant 1, mRNA	Q9HBV1	272	1e-87	.	.	.	.	pfam04831	Popeye	Popeye protein conserved region. The function of Popeye proteins is not well understood. They are predominantly expressed in cardiac and skeletal muscle. This family represents a conserved region which includes three potential transmembrane domains.	GO:0042391|regulation of membrane potential;	GO:0016021|integral component of membrane;	GO:0030552|cAMP binding;	.	.
ENSG00000244122	256	327	152.853	12	21	4.12167	5.48817e-30	UDP-glucuronosyltransferase 1-7	UGT1A7	9.91257e-28	up	yes	protein_coding	chr2:233681938-233773299:+	gi|41282213|ref|NP_061950.2|	2802	0	UDP-glucuronosyltransferase 1-7 precursor [Homo sapiens]	gi|41282212|ref|NM_019077.2|	2333	0	Homo sapiens UDP glucuronosyltransferase family 1 member A7 (UGT1A7), mRNA	Q9HAW7	300	2e-90	CAC2716	66.6	1e-10	COG1819	pfam00201	UDPGT	UDP-glucoronosyl and UDP-glucosyl transferase.	GO:0052695|cellular glucuronidation;GO:0009804|coumarin metabolic process;GO:0017144|drug metabolic process;GO:0007588|excretion;GO:0006631|fatty acid metabolic process;GO:0051552|flavone metabolic process;GO:0009813|flavonoid biosynthetic process;GO:0052696|flavonoid glucuronidation;GO:2001030|negative regulation of cellular glucuronidation;GO:0045922|negative regulation of fatty acid metabolic …	GO:0005783|endoplasmic reticulum;GO:0005789|endoplasmic reticulum membrane;GO:0016021|integral component of membrane;	GO:0008144|drug binding;GO:0019899|enzyme binding;GO:0004857|enzyme inhibitor activity;GO:0015020|glucuronosyltransferase activity;GO:0046982|protein heterodimerization activity;GO:0042803|protein homodimerization activity;GO:0005080|protein kinase C binding;GO:0001972|retinoic acid binding;	K00699	UGT; glucuronosyltransferase [EC:2.4.1.17]
ENSG00000171658	206	214	152.056	120	73	1.10782	8.17179e-05	NmrA-like family domain-containing protein 1	NMRAL2P	0.000915176	up	yes	transcribed_unprocessed_pseudogene	chr3:185959943-185980872:+	gi|694905502|ref|XP_009445252.1|	1516	0	PREDICTED: putative nmrA-like family domain-containing protein ENSP00000305954 [Pan troglodytes]	gi|694905501|ref|XM_009446977.1|	1599	0	PREDICTED: Pan troglodytes putative nmrA-like family domain-containing protein ENSP00000305954 (LOC471029), mRNA	Q0VCN1	259	2e-79	mll7605	71.6	6e-13	COG0702	pfam05368	NmrA	NmrA-like family. NmrA is a negative transcriptional regulator involved in the post-translational modification of the transcription factor AreA. NmrA is part of a system controlling nitrogen metabolite repression in fungi. This family only contains a few sequences as iteration results in significant matches to other Rossmann fold families.	.	GO:0005634|nucleus;GO:0048471|perinuclear region of cytoplasm;	.	.	.
ENSG00000165591	191	235	149.557	102	74	1.26074	5.99359e-06	Fatty-acid amide hydrolase 2	FAAH2	9.41344e-05	up	yes	protein_coding	chrX:57286706-57489196:+	gi|195972892|ref|NP_777572.2|	2669	0	fatty-acid amide hydrolase 2 [Homo sapiens]	gi|195972891|ref|NM_174912.3|	1983	0	Homo sapiens fatty acid amide hydrolase 2 (FAAH2), mRNA	Q6GMR7	1032	0	NMB1356	145	9e-37	COG0154	pfam01425	Amidase	Amidase.	GO:0019369|arachidonic acid metabolic process;	GO:0016021|integral component of membrane;GO:0005811|lipid particle;	GO:0016884|carbon-nitrogen ligase activity, with glutamine as amido-N-donor;GO:0017064|fatty acid amide hydrolase activity;	K19176	FAAH2; fatty acid amide hydrolase 2 [EC:3.5.1.99]
ENSG00000107551	253	290	149.449	36	24	3.16204	3.95831e-24	Ras association domain-containing protein 4	RASSF4	5.13009e-22	up	yes	protein_coding	chr10:44959407-44995891:+	gi|62088472|dbj|BAD92683.1|	1711	0	Ras association domain family 4 isoform a variant [Homo sapiens]	gi|62088471|dbj|AB209446.1|	4347	0	Homo sapiens mRNA for Ras association domain family 4 isoform a variant protein	Q9H2L5	321	5e-107	.	.	.	.	pfam00788	RA	Ras association (RalGDS/AF-6) domain. RasGTP effectors (in cases of AF6, canoe and RalGDS); putative RasGTP effectors in other cases. Recent evidence (not yet in MEDLINE) shows that some RA domains do NOT bind RasGTP. Predicted structure similar to that determined, and that of the RasGTP-binding domain of Raf kinase.	GO:0007049|cell cycle;GO:0007165|signal transduction;	.	.	K09851	RASSF2_4; Ras association domain-containing protein 2/4
ENSG00000166510	233	200	148.317	86	79	1.3702	2.50902e-07	Coiled-coil domain-containing protein 68	CCDC68	5.35825e-06	up	yes	protein_coding	chr18:54901509-54959508:-	gi|13376818|ref|NP_079490.1|	1687	0	coiled-coil domain-containing protein 68 [Homo sapiens]	gi|219689134|ref|NM_025214.2|	4132	0	Homo sapiens coiled-coil domain containing 68 (CCDC68), transcript variant 1, mRNA	Q9H2F9	391	2e-135	.	.	.	.	pfam02463	SMC_N	RecF/RecN/SMC N terminal domain. This domain is found at the N terminus of SMC proteins. The SMC (structural maintenance of chromosomes) superfamily proteins have ATP-binding domains at the N- and C-termini, and two extended coiled-coil domains separated by a hinge in the middle. The eukaryotic SMC proteins form two kind of heterodimers: the SMC1/SMC3 and the SMC2/SMC4 types. These heterodimers c…	GO:0035556|intracellular signal transduction;	GO:0005622|intracellular;	.	.	.
ENSG00000160233	198	205	147.5	107	84	1.05967	6.79967e-05	Leucine-rich repeat-containing protein 3	LRRC3	0.00077793	up	yes	protein_coding	chr21:44455486-44462196:+	gi|55977889|sp|Q9UFM2.2|LRRDN_HUMAN	1243	9e-154	RecName: Full=Putative uncharacterized protein LRRC3DN; AltName: Full=LRRC3 downstream neighbor protein [Homo sapiens]	gi|7768775|dbj|AP001754.1|	5702	0	Homo sapiens genomic DNA, chromosome 21q, section 98/105	Q9BY71	466	6e-149	.	.	.	.	pfam13900	GVQW	Putative binding domain. This short domain is often found nested inside other longer domains. The function is not known, but the domain carries a highly conserved GVQW motif. The members are rich in proline and cysteine. This may be a binding domain.	.	GO:0016021|integral component of membrane;	.	.	.
ENSG00000164758	173	236	146.571	94	86	1.16765	3.32587e-05	Mediator of RNA polymerase II transcription subunit 30	MED30	0.000424242	up	yes	protein_coding	chr8:117520713-117540262:+	gi|18087811|ref|NP_542382.1|	772	1e-99	mediator of RNA polymerase II transcription subunit 30 isoform 1 [Homo sapiens]	gi|545479140|ref|NM_080651.3|	985	0	Homo sapiens mediator complex subunit 30 (MED30), transcript variant 1, mRNA	Q96HR3	301	5e-101	.	.	.	.	pfam11315	Med30	Mediator complex subunit 30. Med30 is a metazoan-specific subunit of Mediator, having no homologues in yeasts.	GO:0030521|androgen receptor signaling pathway;GO:0030518|intracellular steroid hormone receptor signaling pathway;GO:0045893|positive regulation of transcription, DNA-templated;GO:0019827|stem cell population maintenance;GO:0006367|transcription initiation from RNA polymerase II promoter;	GO:0016592|mediator complex;GO:0005654|nucleoplasm;GO:0005634|nucleus;GO:0000151|ubiquitin ligase complex;	GO:0030374|ligand-dependent nuclear receptor transcription coactivator activity;GO:0004872|receptor activity;GO:0001104|RNA polymerase II transcription cofactor activity;GO:0046966|thyroid hormone receptor binding;GO:0003712|transcription cofactor activity;GO:0061630|ubiquitin protein ligase activity;GO:0042809|vitamin D receptor binding;	K15143	MED30; mediator of RNA polymerase II transcription subunit 30
ENSG00000106772	250	226	145.76	54	58	2.06455	1.04751e-13	Protein prune homolog 2	PRUNE2	6.00831e-12	up	yes	protein_coding	chr9:76611376-76906087:-	gi|162287219|ref|NP_056040.2|	15472	0	protein prune homolog 2 isoform 1 [Homo sapiens]	gi|162287218|ref|NM_015225.2|	12584	0	Homo sapiens prune homolog 2 (Drosophila) (PRUNE2), transcript variant 1, mRNA	Q5BJR4	457	2e-160	.	.	.	.	pfam12496	BNIP2	Bcl2-/adenovirus E1B nineteen kDa-interacting protein 2. This domain family is found in eukaryotes, and is typically between 119 and 133 amino acids in length. There is a conserved HGGY sequence motif. This family is Bcl2-/adenovirus E1B nineteen kDa-interacting protein 2. It interacts with pro- and anti- apoptotic molecules in the cell.	GO:0006915|apoptotic process;	GO:0005737|cytoplasm;	.	K18449	PRUNE2, BMCC1; prune homolog 2
ENSG00000264230	188	213	145.168	96	87	1.11331	3.20625e-05	Annexin A8-like protein 1	ANXA8L1	0.000411315	up	yes	protein_coding	chr10:46375627-46537864:+	gi|194384982|dbj|BAG60903.1|	1945	0	unnamed protein product [Homo sapiens]	gi|523704597|ref|NR_033957.2|	2872	0	Homo sapiens long intergenic non-protein coding RNA 842 (LINC00842), long non-coding RNA	Q5VT79	497	4e-171	.	.	.	.	pfam00191	Annexin	Annexin. This family of annexins also includes giardin that has been shown to function as an annexin.	.	GO:0070062|extracellular exosome;	GO:0005509|calcium ion binding;GO:0005544|calcium-dependent phospholipid binding;	K17096	ANXA8; annexin A8
ENSG00000078900	194	204	144.655	93	91	1.09279	3.67876e-05	Tumor protein p73	TP73	0.000461284	up	yes	protein_coding	chr1:3652520-3736201:+	gi|4885645|ref|NP_005418.1|	3268	0	tumor protein p73 isoform a [Homo sapiens]	gi|323668313|ref|NM_005427.3|	5143	0	Homo sapiens tumor protein p73 (TP73), transcript variant 1, mRNA	O15350	226	2e-60	.	.	.	.	pfam00870	P53	P53 DNA-binding domain. This family contains one anomalous member, viz: Zea mays (Q6JAD8). This sequence is identical to human P53 and would appear to be a a human contaminant within the Zea mays sampling effort.	GO:0006915|apoptotic process;GO:0007050|cell cycle arrest;GO:0045944|positive regulation of transcription from RNA polymerase II promoter;GO:0051262|protein tetramerization;GO:0006351|transcription, DNA-templated;	GO:0005737|cytoplasm;GO:0005634|nucleus;	GO:0046872|metal ion binding;GO:0000981|RNA polymerase II transcription factor activity, sequence-specific DNA binding;GO:0044212|transcription regulatory region DNA binding;	K10148	TP73; tumor protein p73
ENSG00000197050	223	167	143.693	91	98	1.01976	0.000214101	Zinc finger protein 420	ZNF420	0.0020843	up	yes	protein_coding	chr19:37007857-37130314:+	gi|22095393|ref|NP_653290.2|	3625	0	zinc finger protein 420 [Homo sapiens]	gi|694974702|ref|XM_003953466.2|	3473	0	PREDICTED: Pan troglodytes zinc finger protein 420 (ZNF420), transcript variant X1, mRNA	Q8TAQ5	221	2e-66	.	.	.	.	pfam01352	KRAB	KRAB box. The KRAB domain (or Kruppel-associated box) is present in about a third of zinc finger proteins containing C2H2 fingers. The KRAB domain is found to be involved in protein-protein interactions. The KRAB domain is generally encoded by two exons. The regions coded by the two exons are known as KRAB-A and KRAB-B. The A box plays an important role in repression by binding to corepressors, w…	GO:0042981|regulation of apoptotic process;GO:0006355|regulation of transcription, DNA-templated;GO:0006351|transcription, DNA-templated;	GO:0070062|extracellular exosome;GO:0005654|nucleoplasm;	GO:0003677|DNA binding;GO:0046872|metal ion binding;GO:0003700|transcription factor activity, sequence-specific DNA binding;	K09228	KRAB; KRAB domain-containing zinc finger protein
ENSG00000165905	224	226	142.728	59	66	1.82578	4.24876e-11	LARGE xylosyl- and glucuronyltransferase 2	LARGE2	1.81245e-09	up	yes	protein_coding	chr11:45921621-45929096:+	gi|22713410|gb|AAH37291.1|	3254	0	GYLTL1B protein [Homo sapiens]	gi|663429541|ref|NM_152312.4|	2528	0	Homo sapiens glycosyltransferase-like 1B (GYLTL1B), transcript variant 1, mRNA	Q66PG4	169	3e-80	.	.	.	.	pfam13896	Glyco_transf_49	Glycosyl-transferase for dystroglycan. This glycosyl-transferase brings about the glycosylation of the alpha-dystroglycan subunit. Dystroglycan is an integral member of the skeletal muscular dystrophin glycoprotein complex, which links dystrophin to proteins in the extracellular matrix.	GO:0046716|muscle cell cellular homeostasis;GO:0006493|protein O-linked glycosylation;GO:0035269|protein O-linked mannosylation;	GO:0000139|Golgi membrane;GO:0016021|integral component of membrane;	GO:0015020|glucuronosyltransferase activity;GO:0030145|manganese ion binding;GO:0035252|UDP-xylosyltransferase activity;GO:0042285|xylosyltransferase activity;	K09668	LARGE; glycosyltransferase-like protein LARGE
ENSG00000105641	164	236	141.309	93	75	1.23743	2.58903e-05	Sodium/iodide cotransporter	SLC5A5	0.000340484	up	yes	protein_coding	chr19:17871973-17895174:+	gi|4507035|ref|NP_000444.1|	3140	0	sodium/iodide cotransporter [Homo sapiens]	gi|164663746|ref|NM_000453.2|	3576	0	Homo sapiens solute carrier family 5 member 5 (SLC5A5), mRNA	Q92911	1214	0	VCA0667	167	2e-42	COG0591	pfam00474	SSF	Sodium:solute symporter family. Membership of this family is supported by a significant blast score.	GO:0071320|cellular response to cAMP;GO:0071371|cellular response to gonadotropin stimulus;GO:0015705|iodide transport;GO:0006811|ion transport;GO:0006590|thyroid hormone generation;GO:0006810|transport;	GO:0070062|extracellular exosome;GO:1903561|extracellular vesicle;GO:0016021|integral component of membrane;GO:0005887|integral component of plasma membrane;GO:0005634|nucleus;GO:0005886|plasma membrane;	GO:0015111|iodide transmembrane transporter activity;GO:0008507|sodium:iodide symporter activity;	K14385	SLC5A5, NIS; solute carrier family 5 (sodium/iodide cotransporter), member 5
ENSG00000177606	195	181	138.565	95	87	1.02602	0.000131745	Transcription factor AP-1	JUN	0.00140061	up	yes	protein_coding	chr1:58780788-58784327:-	gi|49456409|emb|CAG46525.1|	1266	9e-161	JUN [Homo sapiens]	gi|9542710|emb|AL136985.11|	3540	0	Human DNA sequence from clone RP11-63G10 on chromosome 1p32.1-32.3, complete sequence	P05412	492	3e-162	.	.	.	.	pfam03957	Jun	Jun-like transcription factor.	GO:0007568|aging;GO:0001525|angiogenesis;GO:0031103|axon regeneration;GO:0071277|cellular response to calcium ion;GO:0032870|cellular response to hormone stimulus;GO:0051365|cellular response to potassium ion starvation;GO:0007623|circadian rhythm;GO:0061029|eyelid development in camera-type eye;GO:0038095|Fc-epsilon receptor signaling pathway;GO:0035026|leading edge cell differentiation;GO:00076…	GO:0005829|cytosol;GO:0000228|nuclear chromosome;GO:0005719|nuclear euchromatin;GO:0005654|nucleoplasm;GO:0005634|nucleus;GO:0005667|transcription factor complex;GO:0017053|transcriptional repressor complex;	GO:0035497|cAMP response element binding;GO:0003682|chromatin binding;GO:0003677|DNA binding;GO:0019899|enzyme binding;GO:0005096|GTPase activator activity;GO:0042802|identical protein binding;GO:0044822|poly(A) RNA binding;GO:0070412|R-SMAD binding;GO:0001102|RNA polymerase II activating transcription factor binding;GO:0000978|RNA polymerase II core promoter proximal region sequence-specific DNA…	K04448	JUN; transcription factor AP-1
ENSG00000149131	199	273	138.131	44	40	2.474	1.52628e-15	Plasma protease C1 inhibitor	SERPING1	1.04488e-13	up	yes	protein_coding	chr11:57597387-57614853:+	gi|62089238|dbj|BAD93063.1|	2221	0	Plasma protease C1 inhibitor precursor variant [Homo sapiens]	gi|73858567|ref|NM_000062.2|	1966	0	Homo sapiens serpin peptidase inhibitor, clade G (C1 inhibitor), member 1 (SERPING1), transcript variant 1, mRNA	P05155	299	2e-104	MA3388	103	1e-22	COG4826	pfam00079	Serpin	Serpin (serine protease inhibitor). Structure is a multi-domain fold containing a bundle of helices and a beta sandwich.	GO:0007568|aging;GO:0008015|blood circulation;GO:0007597|blood coagulation, intrinsic pathway;GO:0006958|complement activation, classical pathway;GO:0042730|fibrinolysis;GO:0045087|innate immune response;GO:0001869|negative regulation of complement activation, lectin pathway;GO:0002576|platelet degranulation;	GO:0072562|blood microparticle;GO:0070062|extracellular exosome;GO:0005576|extracellular region;GO:0005615|extracellular space;GO:0031093|platelet alpha granule lumen;	GO:0004867|serine-type endopeptidase inhibitor activity;	K04001	SERPING1, C1INH; C1 inhibitor
ENSG00000023445	240	143	137.8	80	93	1.11749	0.00026294	Protein GVQW2	BIRC3	0.00247461	up	yes	protein_coding	chr11:102317450-102339403:+	gi|4502139|ref|NP_001156.1|	2966	0	baculoviral IAP repeat-containing protein 3 [Homo sapiens]	gi|342307084|ref|NM_001165.4|	5197	0	Homo sapiens baculoviral IAP repeat containing 3 (BIRC3), transcript variant 1, mRNA	A0A096LPI5	46.6	2e-09	.	.	.	.	pfam00653	BIR	Inhibitor of Apoptosis domain. BIR stands for 'Baculovirus Inhibitor of apoptosis protein Repeat'. It is found repeated in inhibitor of apoptosis proteins (IAPs), and in fact it is also known as IAP repeat. These domains characteristically have a number of invariant residues, including 3 conserved cysteines and one conserved histidine that coordinate a zinc ion. They are usually made up of 4-5 al…	GO:0006782|protoporphyrinogen IX biosynthetic process;	GO:0005759|mitochondrial matrix;	GO:0003870|5-aminolevulinate synthase activity;GO:0030170|pyridoxal phosphate binding;	K16060	BIRC2_3; baculoviral IAP repeat-containing protein 2/3
ENSG00000123609	222	195	136.174	64	68	1.63629	4.84846e-09	N-myc-interactor	NMI	1.48319e-07	up	yes	protein_coding	chr2:151270465-151290057:-	gi|694896765|ref|XP_526097.3|	2053	0	PREDICTED: N-myc-interactor isoform X1 [Pan troglodytes]	gi|34530087|dbj|AK124323.1|	2076	0	Homo sapiens cDNA FLJ42332 fis, clone TSTOM2001996, weakly similar to Homo sapiens Nmi mRNA	Q13287	60.1	5e-10	.	.	.	.	pfam07292	NID	Nmi/IFP 35 domain (NID). This family represents a domain of approximately 90 residues that is tandemly repeated within interferon-induced 35 kDa protein (IFP 35) and the homologous N-myc-interactor (Nmi). This domain mediates Nmi-Nmi protein interactions and subcellular localisation.	GO:0006954|inflammatory response;GO:0060333|interferon-gamma-mediated signaling pathway;GO:0007259|JAK-STAT cascade;GO:0045824|negative regulation of innate immune response;GO:0045355|negative regulation of interferon-alpha biosynthetic process;GO:0045358|negative regulation of interferon-beta biosynthetic process;GO:1902524|positive regulation of protein K48-linked ubiquitination;GO:0006366|tran…	GO:0005737|cytoplasm;GO:0005654|nucleoplasm;	GO:0003712|transcription cofactor activity;	.	.
ENSG00000150551	211	201	134.872	55	76	1.6275	2.23021e-08	G-protein coupled receptor 39	LYPD1	5.95354e-07	up	yes	protein_coding	chr2:132644853-132671579:-	gi|635057527|ref|XP_007962958.1|	839	3e-105	PREDICTED: G-protein coupled receptor 39-like [Chlorocebus sabaeus]	gi|126273571|ref|NM_144586.5|	1891	0	Homo sapiens LY6/PLAUR domain containing 1 (LYPD1), transcript variant 1, mRNA	O43194	301	5e-93	.	.	.	.	pfam00001	7tm_1	7 transmembrane receptor (rhodopsin family). This family contains, amongst other G-protein-coupled receptors (GCPRs), members of the opsin family, which have been considered to be typical members of the rhodopsin superfamily. They share several motifs, mainly the seven transmembrane helices, GCPRs of the rhodopsin superfamily. All opsins bind a chromophore, such as 11-cis-retinal. The function of…	GO:0007186|G-protein coupled receptor signaling pathway;	GO:0005887|integral component of plasma membrane;GO:0005886|plasma membrane;	GO:0004930|G-protein coupled receptor activity;GO:0046872|metal ion binding;	K08412	GPR39; G protein-coupled receptor 39
ENSG00000033327	181	177	132.677	110	67	1.00155	0.000675135	GRB2-associated-binding protein 2	GAB2	0.0054583	up	yes	protein_coding	chr11:78215297-78418348:-	gi|18105042|ref|NP_536739.1|	3491	0	GRB2-associated-binding protein 2 isoform a [Homo sapiens]	gi|270265867|ref|NM_080491.2|	6089	0	Homo sapiens GRB2 associated binding protein 2 (GAB2), transcript variant 1, mRNA	Q9EQH1	217	2e-64	.	.	.	.	pfam00169	PH	PH domain. PH stands for pleckstrin homology.	GO:0038095|Fc-epsilon receptor signaling pathway;GO:0030316|osteoclast differentiation;GO:0048015|phosphatidylinositol-mediated signaling;GO:0008284|positive regulation of cell proliferation;GO:0043306|positive regulation of mast cell degranulation;	GO:0005737|cytoplasm;GO:0005829|cytosol;GO:0005886|plasma membrane;	GO:0005547|phosphatidylinositol-3,4,5-trisphosphate binding;GO:0043325|phosphatidylinositol-3,4-bisphosphate binding;GO:0005068|transmembrane receptor protein tyrosine kinase adaptor activity;	K08091	GAB2; growth factor receptor bound protein 2-associated protein 2
ENSG00000089127	307	215	132.181	9	5	5.19785	5.08441e-28	2'-5'-oligoadenylate synthase 1	OAS1	8.06758e-26	up	yes	protein_coding	chr12:112906777-112933222:+	gi|74229015|ref|NP_001027581.1|	2120	0	2'-5'-oligoadenylate synthase 1 isoform 3 [Homo sapiens]	gi|992319650|ref|NM_016816.3|	1816	0	Homo sapiens 2'-5'-oligoadenylate synthetase 1 (OAS1), transcript variant 1, mRNA	P00973	795	0	.	.	.	.	pfam10421	OAS1_C	2'-5'-oligoadenylate synthetase 1, domain 2, C-terminus. This is the largely alpha-helical, C-terminal half of 2'-5'-oligoadenylate synthetase 1, being described as domain 2 of the enzyme and homologous to a tandem ubiquitin repeat. It carries the region of enzymic activity between 320 and 344 at the extreme C-terminal end. Oligoadenylate synthetases are antiviral enzymes that counteract vial att…	GO:0035457|cellular response to interferon-alpha;GO:0051607|defense response to virus;GO:0042593|glucose homeostasis;GO:0006006|glucose metabolic process;GO:0060333|interferon-gamma-mediated signaling pathway;GO:0045071|negative regulation of viral genome replication;GO:0051259|protein oligomerization;GO:0006164|purine nucleotide biosynthetic process;GO:0060700|regulation of ribonuclease activity…	GO:0005737|cytoplasm;GO:0005829|cytosol;GO:0005783|endoplasmic reticulum;GO:0005576|extracellular region;GO:0005739|mitochondrion;GO:0005634|nucleus;	GO:0001730|2'-5'-oligoadenylate synthetase activity;GO:0005524|ATP binding;GO:0003725|double-stranded RNA binding;GO:0046872|metal ion binding;GO:0008270|zinc ion binding;	K14216	OAS; 2'-5'-oligoadenylate synthetase [EC:2.7.7.84]
ENSG00000271503	245	241	129.182	21	15	3.7361	2.72774e-26	C-C motif chemokine 5	CCL5	4.06241e-24	up	yes	protein_coding	chr17:35871491-35880793:-	gi|524563423|ref|NP_001265665.1|	726	2e-94	C-C motif chemokine 5 isoform 2 precursor [Homo sapiens]	gi|22538813|ref|NM_002985.2|	1230	0	Homo sapiens C-C motif chemokine ligand 5 (CCL5), transcript variant 1, mRNA	P13501	62.4	1e-31	.	.	.	.	pfam13900	GVQW	Putative binding domain. This short domain is often found nested inside other longer domains. The function is not known, but the domain carries a highly conserved GVQW motif. The members are rich in proline and cysteine. This may be a binding domain.	GO:0071346|cellular response to interferon-gamma;GO:0071347|cellular response to interleukin-1;GO:0071356|cellular response to tumor necrosis factor;GO:0070098|chemokine-mediated signaling pathway;GO:0007186|G-protein coupled receptor signaling pathway;GO:0006954|inflammatory response;GO:0048247|lymphocyte chemotaxis;GO:0002548|monocyte chemotaxis;GO:0030593|neutrophil chemotaxis;GO:0070374|posit…	GO:0005615|extracellular space;	GO:0048020|CCR chemokine receptor binding;GO:0008009|chemokine activity;	K12499	CCL5; C-C motif chemokine 5
ENSG00000132938	192	168	127.2	87	66	1.21544	2.28122e-05	Microtubule-associated tumor suppressor candidate 2	MTUS2	0.000304725	up	yes	protein_coding	chr13:28820348-29505947:+	gi|140161498|ref|NP_001028774.2|	6486	0	microtubule-associated tumor suppressor candidate 2 isoform a [Homo sapiens]	gi|767977522|ref|XM_011535020.1|	7430	0	PREDICTED: Homo sapiens microtubule associated tumor suppressor candidate 2 (MTUS2), transcript variant X2, mRNA	Q5JR59	2482	0	.	.	.	.	pfam01576	Myosin_tail_1	Myosin tail. The myosin molecule is a multi-subunit complex made up of two heavy chains and four light chains it is a fundamental contractile protein found in all eukaryote cell types. This family consists of the coiled-coil myosin heavy chain tail region. The coiled-coil is composed of the tail from two molecules of myosin. These can then assemble into the macromolecular thick filament. The coil…	.	GO:0005737|cytoplasm;GO:0005874|microtubule;GO:0005634|nucleus;	GO:0008017|microtubule binding;GO:0042803|protein homodimerization activity;	.	.
ENSG00000104833	174	212	125.516	59	60	1.6786	1.52898e-08	Tubulin beta chain (Fragment)	TUBB4A	4.22098e-07	up	yes	protein_coding	chr19:6494319-6502848:-	gi|537154773|gb|ERE72810.1|	2209	0	DENN domain-containing protein 1C-like protein [Cricetulus griseus]	gi|574584814|ref|NM_006087.3|	2552	0	Homo sapiens tubulin beta 4A class IVa (TUBB4A), transcript variant 3, mRNA	P18700	214	1e-67	ECU03g0820i	728	0	COG5023	pfam03953	Tubulin_C	Tubulin C-terminal domain. This family includes the tubulin alpha, beta and gamma chains. Members of this family are involved in polymer formation. Tubulins are GTPases. FtsZ can polymerize into tubes, sheets, and rings in vitro and is ubiquitous in eubacteria and archaea. Tubulin is the major component of microtubules. (The FtsZ GTPases have been split into their won family).	GO:0007017|microtubule-based process;	GO:0005737|cytoplasm;GO:0005874|microtubule;	GO:0005525|GTP binding;GO:0003924|GTPase activity;GO:0005200|structural constituent of cytoskeleton;	K07375	TUBB; tubulin beta
ENSG00000156298	155	189	125.318	86	74	1.08739	0.000177962	Tetraspanin-7	TSPAN7	0.00179741	up	yes	protein_coding	chrX:38561370-38688920:+	gi|194374241|dbj|BAG57016.1|	1471	0	unnamed protein product [Homo sapiens]	gi|694984541|ref|XM_009438946.1|	1872	0	PREDICTED: Pan troglodytes tetraspanin 7 (TSPAN7), transcript variant X1, mRNA	P41732	331	8e-113	.	.	.	.	pfam00335	Tetraspannin	Tetraspanin family.	GO:0007166|cell surface receptor signaling pathway;	GO:0005887|integral component of plasma membrane;	.	K06571	TSPAN7, TM4SF2, MXS1; tetraspanin-7
ENSG00000137868	178	176	123.665	94	51	1.27451	5.08986e-05	Stimulated by retinoic acid gene 6 protein homolog	STRA6	0.000607278	up	yes	protein_coding	chr15:74179466-74212267:-	gi|312261223|ref|NP_001185969.1|	2893	0	stimulated by retinoic acid gene 6 protein homolog isoform d [Homo sapiens]	gi|217330579|ref|NM_001142617.1|	2864	0	Homo sapiens stimulated by retinoic acid 6 (STRA6), transcript variant 1, mRNA	Q5R7B4	77	2e-93	.	.	.	.	pfam14752	RBP_receptor	Retinol binding protein receptor. Proteins in this family function as retinol binding protein receptors.	.	GO:0016021|integral component of membrane;GO:0005886|plasma membrane;	GO:0004872|receptor activity;GO:0051183|vitamin transporter activity;	.	.
ENSG00000055118	169	188	123.459	75	65	1.33239	4.13061e-06	Potassium voltage-gated channel subfamily H member 2	KCNH2	6.85528e-05	up	yes	protein_coding	chr7:150944961-150978315:-	gi|4557729|ref|NP_000229.1|	5265	0	potassium voltage-gated channel subfamily H member 2 isoform a [Homo sapiens]	gi|325651830|ref|NM_000238.3|	4285	0	Homo sapiens potassium voltage-gated channel, subfamily H (eag-related), member 2 (KCNH2), transcript variant 1, mRNA	Q12809	2030	0	CC0285_1	70.9	2e-12	COG2202	pfam00520	Ion_trans	Ion transport protein. This family contains Sodium, Potassium, Calcium ion channels. This family is 6 transmembrane helices in which the last two helices flank a loop which determines ion selectivity. In some sub-families (e.g. Na channels) the domain is repeated four times, whereas in others (e.g. K channels) the protein forms as a tetramer in the membrane. A bacterial structure of the protein i…	GO:0061337|cardiac conduction;GO:0060048|cardiac muscle contraction;GO:0035690|cellular response to drug;GO:0086010|membrane depolarization during action potential;GO:0086011|membrane repolarization during action potential;GO:0086013|membrane repolarization during cardiac muscle cell action potential;GO:0098915|membrane repolarization during ventricular cardiac muscle cell action potential;GO:190…	GO:0009986|cell surface;GO:0048471|perinuclear region of cytoplasm;GO:0005886|plasma membrane;GO:0008076|voltage-gated potassium channel complex;	GO:0055131|C3HC4-type RING finger domain binding;GO:0005251|delayed rectifier potassium channel activity;GO:0042802|identical protein binding;GO:0005242|inward rectifier potassium channel activity;GO:0000155|phosphorelay sensor kinase activity;GO:0042803|protein homodimerization activity;GO:0097110|scaffold protein binding;GO:0031625|ubiquitin protein ligase binding;GO:0005249|voltage-gated potas…	K04905	KCNH2; potassium voltage-gated channel Eag-related subfamily H member 2
ENSG00000135116	150	192	120.38	74	68	1.25084	2.9591e-05	Activator of apoptosis harakiri	HRK	0.000382632	up	yes	protein_coding	chr12:116856144-116881441:-	gi|355756662|gb|EHH60270.1|	340	2e-33	hypothetical protein EGM_11598, partial [Macaca fascicularis]	gi|14150311|gb|AC083806.16|	5326	0	Homo sapiens 12q BAC RP11-240G22 (Roswell Park Cancer Institute Human BAC Library) complete sequence	O00198	115	9e-28	.	.	.	.	pfam15196	Harakiri	Activator of apoptosis harakiri.	GO:0006915|apoptotic process;GO:0043065|positive regulation of apoptotic process;GO:0032464|positive regulation of protein homooligomerization;GO:0090200|positive regulation of release of cytochrome c from mitochondria;	GO:0016021|integral component of membrane;GO:0005739|mitochondrion;	.	K02512	HRK; activator of apoptosis harakiri (neural death protein DP5), BCL2-interacting
ENSG00000185404	196	174	120.26	59	56	1.66414	1.60023e-08	Nuclear body protein SP140-like protein	SP140L	4.4105e-07	up	yes	protein_coding	chr2:230327184-230403732:+	gi|134133279|ref|NP_612411.4|	3043	0	nuclear body protein SP140-like protein isoform 1 [Homo sapiens]	gi|10434889|dbj|AK023116.1|	3055	0	Homo sapiens cDNA FLJ13054 fis, clone NT2RP3001527, highly similar to Human Sp140 protein (Sp140) mRNA	Q9H930	252	1e-82	.	.	.	.	pfam03172	Sp100	Sp100 domain. The function of this domain is unknown. It is about 105 amino acid residues in length and is predicted to be predominantly alpha helical. This domain is usually found at the amino terminus of protein that contain a SAND domain pfam01342.	.	GO:0005634|nucleus;	GO:0003677|DNA binding;GO:0008270|zinc ion binding;	.	.
ENSG00000171903	219	227	119.342	21	15	3.61288	9.03193e-24	Phylloquinone omega-hydroxylase CYP4F11	CYP4F11	1.14436e-21	up	yes	protein_coding	chr19:15912367-15934867:-	gi|193083178|ref|NP_067010.3|	2620	0	phylloquinone omega-hydroxylase CYP4F11 precursor [Homo sapiens]	gi|193083177|ref|NM_021187.3|	3158	0	Homo sapiens cytochrome P450 family 4 subfamily F member 11 (CYP4F11), transcript variant 1, mRNA	Q9HBI6	635	0	AGc2890	154	1e-38	COG2124	pfam00067	p450	Cytochrome P450. Cytochrome P450s are haem-thiolate proteins involved in the oxidative degradation of various compounds. They are particularly well known for their role in the degradation of environmental toxins and mutagens. They can be divided into 4 classes, according to the method by which electrons from NAD(P)H are delivered to the catalytic site. Sequence conservation is relatively low with…	GO:0007596|blood coagulation;GO:0006954|inflammatory response;GO:0042361|menaquinone catabolic process;GO:0055114|oxidation-reduction process;GO:0042376|phylloquinone catabolic process;GO:0042377|vitamin K catabolic process;	GO:0005789|endoplasmic reticulum membrane;GO:0016021|integral component of membrane;GO:0031090|organelle membrane;	GO:0020037|heme binding;GO:0005506|iron ion binding;GO:0004497|monooxygenase activity;GO:0016709|oxidoreductase activity, acting on paired donors, with incorporation or reduction of molecular oxygen, NAD(P)H as one donor, and incorporation of one atom of oxygen;	K17729	CYP4F11; cytochrome P450, family 4, subfamily F, polypeptide 11 [EC:1.14.14.1 1.14.13.194]
ENSG00000104856	205	211	117.256	26	31	2.84545	5.24583e-18	Transcription factor RelB	RELB	4.46785e-16	up	yes	protein_coding	chr19:45001430-45038198:+	gi|35493878|ref|NP_006500.2|	2516	0	transcription factor RelB [Homo sapiens]	gi|317575683|ref|NM_006509.3|	2279	0	Homo sapiens v-rel avian reticuloendotheliosis viral oncogene homolog B (RELB), mRNA	Q01201	63.5	4e-10	.	.	.	.	pfam00554	RHD	Rel homology domain (RHD). Proteins containing the Rel homology domain (RHD) are eukaryotic transcription factors. The RHD is composed of two structural domains. This is the N-terminal domain that is similar to that found in P53. The C-terminal domain has an immunoglobulin-like fold (See pfam01833) that binds to DNA.	GO:0019882|antigen processing and presentation;GO:0071470|cellular response to osmotic stress;GO:0032922|circadian regulation of gene expression;GO:0007249|I-kappaB kinase/NF-kappaB signaling;GO:0006954|inflammatory response;GO:0045087|innate immune response;GO:0043011|myeloid dendritic cell differentiation;GO:0032688|negative regulation of interferon-beta production;GO:0000122|negative regulatio…	GO:0005737|cytoplasm;GO:0005829|cytosol;GO:0033256|I-kappaB/NF-kappaB complex;GO:0005815|microtubule organizing center;GO:0005654|nucleoplasm;GO:0005634|nucleus;	GO:0003682|chromatin binding;GO:0001047|core promoter binding;GO:0000977|RNA polymerase II regulatory region sequence-specific DNA binding;GO:0000981|RNA polymerase II transcription factor activity, sequence-specific DNA binding;GO:0003714|transcription corepressor activity;GO:0003700|transcription factor activity, sequence-specific DNA binding;	K09253	RELB; transcription factor RelB
ENSG00000223401	173	190	117.249	72	38	1.71033	1.76662e-07	.	BCL6-AS1	3.87515e-06	up	yes	protein_coding	chr3:187743686-187746028:+	gi|675726563|ref|XP_008979715.1|	249	1e-20	PREDICTED: uncharacterized protein LOC103788211 [Callithrix jacchus]	gi|166235119|ref|NG_007149.1|	787	0	Homo sapiens B-cell CLL/lymphoma 6 (BCL6), RefSeqGene on chromosome 3	.	.	.	.	.	.	.	pfam00148	Oxidored_nitro	Nitrogenase component 1 type Oxidoreductase.	.	.	.	.	.
ENSG00000124920	154	187	115.908	79	47	1.42414	9.5433e-06	Myelin regulatory factor	MYRF	0.000142503	up	yes	protein_coding	chr11:61752642-61788518:+	gi|188528652|ref|NP_001120864.1|	4918	0	myelin regulatory factor isoform 2 precursor [Homo sapiens]	gi|726965390|ref|NM_001127392.2|	5927	0	Homo sapiens myelin regulatory factor (MYRF), transcript variant 2, mRNA	Q9Y2G1	1899	0	.	.	.	.	pfam13888	MRF_C2	Myelin gene regulatory factor C-terminal domain 2. This domain is found further downstream of Peptidase_S74, pfam13884, and MRF_C1, pfam13887. The function is not known.	GO:0032286|central nervous system myelin maintenance;GO:0022010|central nervous system myelination;GO:0014003|oligodendrocyte development;GO:0048709|oligodendrocyte differentiation;GO:0031643|positive regulation of myelination;GO:0045893|positive regulation of transcription, DNA-templated;GO:0006351|transcription, DNA-templated;	GO:0005789|endoplasmic reticulum membrane;GO:0016021|integral component of membrane;GO:0005634|nucleus;	GO:0003677|DNA binding;GO:0008233|peptidase activity;GO:0003700|transcription factor activity, sequence-specific DNA binding;	.	.
ENSG00000117228	264	200	115.735	2	3	6.51172	2.19076e-20	Guanylate-binding protein 1	GBP1	2.25423e-18	up	yes	protein_coding	chr1:89052319-89065360:-	gi|166706903|ref|NP_002044.2|	2993	0	guanylate-binding protein 1 [Homo sapiens]	gi|166706902|ref|NM_002053.2|	3035	0	Homo sapiens guanylate binding protein 1 (GBP1), mRNA	P32455	1157	0	.	.	.	.	pfam02263	GBP	Guanylate-binding protein, N-terminal domain. Transcription of the anti-viral guanylate-binding protein (GBP) is induced by interferon-gamma during macrophage induction. This family contains GBP1 and GPB2, both GTPases capable of binding GTP, GDP and GMP.	GO:0051607|defense response to virus;	GO:0005576|extracellular region;GO:0000139|Golgi membrane;GO:0005886|plasma membrane;	GO:0005525|GTP binding;GO:0003924|GTPase activity;	.	.
ENSG00000136237	152	169	115.731	63	81	1.13327	0.000190853	Rap guanine nucleotide exchange factor 5	RAPGEF5	0.00189686	up	yes	protein_coding	chr7:22118238-22357144:-	gi|530385121|ref|XP_005249971.1|	4087	0	PREDICTED: rap guanine nucleotide exchange factor 5 isoform X2 [Homo sapiens]	gi|119392076|ref|NM_012294.3|	6621	0	Homo sapiens Rap guanine nucleotide exchange factor 5 (RAPGEF5), mRNA	P83900	114	5e-29	.	.	.	.	pfam00617	RasGEF	RasGEF domain. Guanine nucleotide exchange factor for Ras-like small GTPases.	GO:0007264|small GTPase mediated signal transduction;	GO:0005634|nucleus;	GO:0005085|guanyl-nucleotide exchange factor activity;	K08019	RAPGEF5; Rap guanine nucleotide exchange factor 5
ENSG00000168016	178	170	114.367	59	54	1.60226	8.72909e-08	TPR and ankyrin repeat-containing protein 1	TRANK1	2.03296e-06	up	yes	protein_coding	chr3:36826820-36945057:-	gi|767924735|ref|XP_011532591.1|	14964	0	PREDICTED: TPR and ankyrin repeat-containing protein 1 isoform X1 [Homo sapiens]	gi|257467635|ref|NM_014831.2|	10481	0	Homo sapiens tetratricopeptide repeat and ankyrin repeat containing 1 (TRANK1), mRNA	O15050	233	3e-67	.	.	.	.	pfam13414	TPR_11	TPR repeat.	GO:0007420|brain development;GO:0061511|centriole elongation;GO:0042384|cilium assembly;GO:0042733|embryonic digit morphogenesis;GO:0030326|embryonic limb morphogenesis;GO:0001947|heart looping;GO:0001701|in utero embryonic development;GO:0021997|neural plate axis specification;GO:0021915|neural tube development;GO:0035058|nonmotile primary cilium assembly;GO:0007389|pattern specification process…	GO:0034451|centriolar satellite;GO:0005814|centriole;GO:0005813|centrosome;GO:0036064|ciliary basal body;	.	.	.
ENSG00000185015	178	154	113.105	64	60	1.39897	3.01917e-06	Carbonic anhydrase 13	CA13	5.14654e-05	up	yes	protein_coding	chr8:85220587-85284073:+	gi|194709170|pdb|3CZV|A	1401	0	Chain A, Crystal Structure Of The Human Carbonic Anhydrase Xiii In Complex With Acetazolamide	gi|187607285|ref|NM_198584.2|	3815	0	Homo sapiens carbonic anhydrase XIII (CA13), mRNA	Q8N1Q1	541	0	PM1905	67	9e-12	COG3338	pfam00194	Carb_anhydrase	Eukaryotic-type carbonic anhydrase.	GO:0015701|bicarbonate transport;GO:0006730|one-carbon metabolic process;	GO:0005829|cytosol;GO:0043231|intracellular membrane-bounded organelle;GO:0043209|myelin sheath;	GO:0004089|carbonate dehydratase activity;GO:0008270|zinc ion binding;	K01672	E4.2.1.1; carbonic anhydrase [EC:4.2.1.1]
ENSG00000058091	192	132	112.149	72	57	1.3064	3.68412e-05	Cyclin-dependent kinase 14	CDK14	0.000461616	up	yes	protein_coding	chr7:90466424-91210590:+	gi|281183147|ref|NP_001162462.1|	2578	0	cyclin-dependent kinase 14 precursor [Papio anubis]	gi|560231614|ref|NM_001287135.1|	4995	0	Homo sapiens cyclin-dependent kinase 14 (CDK14), transcript variant 1, mRNA	B0VXE8	264	2e-85	.	.	.	.	pfam00069	Pkinase	Protein kinase domain.	GO:0051301|cell division;GO:0000086|G2/M transition of mitotic cell cycle;GO:0060828|regulation of canonical Wnt signaling pathway;GO:0016055|Wnt signaling pathway;	GO:0000308|cytoplasmic cyclin-dependent protein kinase holoenzyme complex;GO:0005634|nucleus;GO:0005886|plasma membrane;	GO:0005524|ATP binding;GO:0004693|cyclin-dependent protein serine/threonine kinase activity;	K08821	CDK14, PFTK1; cyclin-dependent kinase 14 [EC:2.7.11.22]
ENSG00000105409	151	164	111.062	69	63	1.23578	3.91575e-05	Sodium/potassium-transporting ATPase subunit alpha-3	ATP1A3	0.000485267	up	yes	protein_coding	chr19:41966582-41997497:-	gi|355703591|gb|EHH30082.1|	5312	0	hypothetical protein EGK_10669, partial [Macaca mulatta]	gi|15489327|gb|BC013763.1|	3805	0	Homo sapiens ATPase, Na+/K+ transporting, alpha 3 polypeptide, mRNA (cDNA clone IMAGE:3874001), with apparent retained intron	P06687	208	6e-59	MA4378	648	0	COG0474	pfam00122	E1-E2_ATPase	E1-E2 ATPase.	GO:0015991|ATP hydrolysis coupled proton transport;GO:0030007|cellular potassium ion homeostasis;GO:0006883|cellular sodium ion homeostasis;GO:0010107|potassium ion import;GO:0036376|sodium ion export from cell;	GO:0005783|endoplasmic reticulum;GO:0005794|Golgi apparatus;GO:0005887|integral component of plasma membrane;GO:0043231|intracellular membrane-bounded organelle;GO:0005886|plasma membrane;GO:0045202|synapse;	GO:0005524|ATP binding;GO:0046872|metal ion binding;GO:0005391|sodium:potassium-exchanging ATPase activity;	K01539	ATP1A; sodium/potassium-transporting ATPase subunit alpha [EC:3.6.3.9]
ENSG00000141448	155	157	110.09	63	68	1.23006	4.4694e-05	Transcription factor GATA-6	GATA6	0.00054354	up	yes	protein_coding	chr18:22169443-22202528:+	gi|40288197|ref|NP_005248.2|	2107	0	transcription factor GATA-6 [Homo sapiens]	gi|625180325|ref|NM_005257.5|	3770	0	Homo sapiens GATA binding protein 6 (GATA6), mRNA	Q92908	813	0	SPCC1393.08	115	8e-26	COG5641	pfam05349	GATA-N	GATA-type transcription activator, N-terminal. GATA transcription factors mediate cell differentiation in a diverse range of tissues. Mutation are often associated with certain congenital human disorders. The six classical vertebrate GATA proteins, GATA-1 to GATA-6, are highly homologous and have two tandem zinc fingers. The classical GATA transcription factors function transcription activators. …	GO:0048645|organ formation;GO:0007596|blood coagulation;GO:0055007|cardiac muscle cell differentiation;GO:0014898|cardiac muscle hypertrophy in response to stress;GO:0060947|cardiac vascular smooth muscle cell differentiation;GO:0048468|cell development;GO:0045165|cell fate commitment;GO:0044267|cellular protein metabolic process;GO:0071773|cellular response to BMP stimulus;GO:0071371|cellular re…	GO:0005654|nucleoplasm;GO:0005634|nucleus;GO:0005667|transcription factor complex;	GO:0003682|chromatin binding;GO:0019901|protein kinase binding;GO:0000979|RNA polymerase II core promoter sequence-specific DNA binding;GO:0000977|RNA polymerase II regulatory region sequence-specific DNA binding;GO:0000981|RNA polymerase II transcription factor activity, sequence-specific DNA binding;GO:0001085|RNA polymerase II transcription factor binding;GO:0003705|transcription factor activi…	K17897	GATA6; GATA-binding protein 6
ENSG00000070182	120	176	109.787	78	67	1.01472	0.00160944	Spectrin beta chain, erythrocytic	SPTB	0.0113217	up	yes	protein_coding	chr14:64746283-64879883:-	gi|62088410|dbj|BAD92652.1|	11803	0	spectrin, beta, erythrocytic (includes spherocytosis, clinical type I) variant [Homo sapiens]	gi|767981377|ref|XM_005268023.3|	10153	0	PREDICTED: Homo sapiens spectrin, beta, erythrocytic (SPTB), transcript variant X1, mRNA	P11277	4089	0	SPAC15A10.08	256	1e-70	COG5069	pfam00307	CH	Calponin homology (CH) domain. The CH domain is found in both cytoskeletal proteins and signal transduction proteins. The CH domain is involved in actin binding in some members of the family. However in calponins there is evidence that the CH domain is not involved in its actin binding activity. Most member proteins have from two to four copies of the CH domain, however some proteins such as calp…	GO:0051693|actin filament capping;GO:0007411|axon guidance;GO:0006888|ER to Golgi vesicle-mediated transport;GO:0000165|MAPK cascade;	GO:0015629|actin cytoskeleton;GO:0009986|cell surface;GO:0005737|cytoplasm;GO:0005829|cytosol;GO:0031235|intrinsic component of the cytoplasmic side of the plasma membrane;GO:0043234|protein complex;GO:0008091|spectrin;GO:0014731|spectrin-associated cytoskeleton;	GO:0003779|actin binding;GO:0051015|actin filament binding;GO:0030506|ankyrin binding;GO:0005088|Ras guanyl-nucleotide exchange factor activity;GO:0005200|structural constituent of cytoskeleton;	K06115	SPTB; spectrin beta
ENSG00000111012	137	164	109.233	67	71	1.1052	0.000316748	25-hydroxyvitamin D-1 alpha hydroxylase, mitochondrial	CYP27B1	0.00287888	up	yes	protein_coding	chr12:57762334-57768986:-	gi|4503213|ref|NP_000776.1|	2407	0	25-hydroxyvitamin D-1 alpha hydroxylase, mitochondrial [Homo sapiens]	gi|74099700|ref|NM_000785.3|	2482	0	Homo sapiens cytochrome P450 family 27 subfamily B member 1 (CYP27B1), mRNA	O15528	331	0	BH0579	106	2e-23	COG2124	pfam00067	p450	Cytochrome P450. Cytochrome P450s are haem-thiolate proteins involved in the oxidative degradation of various compounds. They are particularly well known for their role in the degradation of environmental toxins and mutagens. They can be divided into 4 classes, according to the method by which electrons from NAD(P)H are delivered to the catalytic site. Sequence conservation is relatively low with…	GO:0030282|bone mineralization;GO:0036378|calcitriol biosynthetic process from calciol;GO:0055074|calcium ion homeostasis;GO:0006816|calcium ion transport;GO:0046697|decidualization;GO:0070314|G1 to G0 transition;GO:0010956|negative regulation of calcidiol 1-monooxygenase activity;GO:0030308|negative regulation of cell growth;GO:0008285|negative regulation of cell proliferation;GO:0045618|positiv…	GO:0005737|cytoplasm;GO:0005741|mitochondrial outer membrane;GO:0005739|mitochondrion;	GO:0004498|calcidiol 1-monooxygenase activity;GO:0020037|heme binding;GO:0005506|iron ion binding;	K07438	CYP27B; 25-hydroxyvitamin D3 1alpha-hydroxylase [EC:1.14.13.13]
ENSG00000105877	177	130	108.826	68	64	1.19399	0.000122458	Dynein heavy chain 11, axonemal	DNAH11	0.00131339	up	yes	protein_coding	chr7:21543215-21901839:+	gi|15395290|emb|CAC60121.1|	23381	0	axonemal beta heavy chain dynein type 11 [Homo sapiens]	gi|459642364|ref|NM_001277115.1|	13896	0	Homo sapiens dynein axonemal heavy chain 11 (DNAH11), mRNA	Q96DT5	254	1e-75	YKR054c	669	0	COG5245	pfam03028	Dynein_heavy	Dynein heavy chain and region D6 of dynein motor. This family represents the C-terminal region of dynein heavy chain. The chain also contains ATPase activity and microtubule binding ability and acts as a motor for the movement of organelles and vesicles along microtubules. Dynein is also involved in cilia and flagella movement. The dynein subunit consists of at least two heavy chains and a number…	GO:0003341|cilium movement;GO:0007368|determination of left/right symmetry;GO:0030317|sperm motility;GO:0007507|heart development;GO:0003356|regulation of cilium beat frequency;	GO:0005737|cytoplasm;GO:0030286|dynein complex;GO:0005874|microtubule;GO:0031512|motile primary cilium;	GO:0005524|ATP binding;GO:0016887|ATPase activity;GO:0003777|microtubule motor activity;	K10408	DNAH; dynein heavy chain, axonemal
ENSG00000166387	149	170	107.685	51	63	1.4623	3.56002e-06	Liprin-beta-2	PPFIBP2	5.98436e-05	up	yes	protein_coding	chr11:7513298-7657127:+	gi|296439314|sp|Q8ND30.3|LIPB2_HUMAN	4522	0	RecName: Full=Liprin-beta-2; AltName: Full=Protein tyrosine phosphatase receptor type f polypeptide-interacting protein-binding protein 2; Short=PTPRF-interacting protein-binding protein 2	gi|375151571|ref|NM_003621.3|	3554	0	Homo sapiens PPFIA binding protein 2 (PPFIBP2), transcript variant 1, mRNA	O35711	114	5e-29	.	.	.	.	pfam00536	SAM_1	SAM domain (Sterile alpha motif). It has been suggested that SAM is an evolutionarily conserved protein binding domain that is involved in the regulation of numerous developmental processes in diverse eukaryotes. The SAM domain can potentially function as a protein interaction module through its ability to homo- and heterooligomerise with other SAM domains.	.	GO:0005615|extracellular space;	.	.	.
ENSG00000100302	143	174	107.466	73	43	1.43825	1.48339e-05	GTP-binding protein Rhes	RASD2	0.000209004	up	yes	protein_coding	chr22:35540868-35554001:+	gi|440904025|gb|ELR54596.1|	1563	0	GTP-binding protein Rhes, partial [Bos mutus]	gi|675764455|ref|XM_008974990.1|	3295	0	PREDICTED: Pan paniscus RASD family, member 2 (RASD2), transcript variant X3, mRNA	Q96D21	559	0	.	.	.	.	pfam00071	Ras	Ras family. Includes sub-families Ras, Rab, Rac, Ral, Ran, Rap Ypt1 and more. Shares P-loop motif with GTP_EFTU, arf and myosin_head. See pfam00009 pfam00025, pfam00063. As regards Rab GTPases, these are important regulators of vesicle formation, motility and fusion. They share a fold in common with all Ras GTPases: this is a six-stranded beta-sheet surrounded by five alpha-helices.	GO:0007626|locomotory behavior;GO:0031397|negative regulation of protein ubiquitination;GO:0051897|positive regulation of protein kinase B signaling;GO:0033235|positive regulation of protein sumoylation;GO:0043949|regulation of cAMP-mediated signaling;GO:0007264|small GTPase mediated signal transduction;GO:0001963|synaptic transmission, dopaminergic;	GO:0005622|intracellular;GO:0005886|plasma membrane;	GO:0031681|G-protein beta-subunit binding;GO:0005525|GTP binding;GO:0003924|GTPase activity;	K07844	RASD2; RASD family, member 2
ENSG00000197128	185	152	105.239	48	40	1.91602	2.52371e-09	Zinc finger protein 772	ZNF772	8.03893e-08	up	yes	protein_coding	chr19:57466663-57477570:-	gi|66841380|ref|NP_001019767.1|	2640	0	zinc finger protein 772 isoform 1 [Homo sapiens]	gi|221136783|ref|NM_001024596.2|	5419	0	Homo sapiens zinc finger protein 772 (ZNF772), transcript variant 1, mRNA	Q68DY9	50.8	2e-06	.	.	.	.	pfam13900	GVQW	Putative binding domain. This short domain is often found nested inside other longer domains. The function is not known, but the domain carries a highly conserved GVQW motif. The members are rich in proline and cysteine. This may be a binding domain.	GO:0006355|regulation of transcription, DNA-templated;GO:0006351|transcription, DNA-templated;	GO:0005634|nucleus;	GO:0046872|metal ion binding;GO:0000977|RNA polymerase II regulatory region sequence-specific DNA binding;GO:0003700|transcription factor activity, sequence-specific DNA binding;	K09228	KRAB; KRAB domain-containing zinc finger protein
ENSG00000168243	173	193	105.106	34	24	2.64134	1.35803e-14	Guanine nucleotide-binding protein G(I)/G(S)/G(O) subunit gamma-4	GNG4	8.38422e-13	up	yes	protein_coding	chr1:235547687-235650754:-	gi|676280368|gb|KFO34249.1|	434	9e-45	Guanine nucleotide-binding protein G(I)/G(S)/G(O) subunit gamma-4 [Fukomys damarensis]	gi|148922936|ref|NM_001098722.1|	5104	0	Homo sapiens G protein subunit gamma 4 (GNG4), transcript variant 1, mRNA	Q5R639	156	2e-44	.	.	.	.	pfam13900	GVQW	Putative binding domain. This short domain is often found nested inside other longer domains. The function is not known, but the domain carries a highly conserved GVQW motif. The members are rich in proline and cysteine. This may be a binding domain.	GO:0007186|G-protein coupled receptor signaling pathway;GO:0030308|negative regulation of cell growth;	GO:0070062|extracellular exosome;GO:0005834|heterotrimeric G-protein complex;	GO:0004871|signal transducer activity;	K04541	GNG4; guanine nucleotide-binding protein G(I)/G(S)/G(O) subunit gamma-4
ENSG00000260896	165	160	104.366	55	41	1.74136	4.78314e-08	.	LINC02170	1.19074e-06	up	yes	lincRNA	chr16:80828735-80892595:-	gi|119615968|gb|EAW95562.1|	615	1e-72	hCG1775576, partial [Homo sapiens]	gi|822476346|ref|NR_131948.1|	2218	0	Homo sapiens prostate cancer-associated 47 (PRCAT47), transcript variant 2, long non-coding RNA	.	.	.	.	.	.	.	pfam04129	Vps52	Vps52 / Sac2 family. Vps52 complexes with Vps53 and Vps54 to form a multi- subunit complex involved in regulating membrane trafficking events.	.	.	.	.	.
ENSG00000183570	143	157	103.224	70	46	1.35609	2.86512e-05	Poly(rC)-binding protein 3	PCBP3	0.000372751	up	yes	protein_coding	chr21:45643694-45942454:+	gi|119629731|gb|EAX09326.1|	1931	0	poly(rC) binding protein 3, isoform CRA_d [Homo sapiens]	gi|21753334|dbj|AK094301.1|	2164	0	Homo sapiens cDNA FLJ36982 fis, clone BRACE2006488, highly similar to Poly(rC)-binding protein 3	P57721	233	1e-71	.	.	.	.	pfam00013	KH_1	KH domain. KH motifs bind RNA in vitro. Autoantibodies to Nova, a KH domain protein, cause paraneoplastic opsoclonus ataxia.	GO:0016071|mRNA metabolic process;	GO:0005829|cytosol;GO:0070062|extracellular exosome;GO:0030529|ribonucleoprotein complex;GO:0005634|nucleus;	GO:1990829|C-rich single-stranded DNA binding;GO:0003690|double-stranded DNA binding;GO:0044822|poly(A) RNA binding;GO:0003723|RNA binding;GO:0001227|transcriptional repressor activity, RNA polymerase II transcription regulatory region sequence-specific binding;	K13162	PCBP2_3_4; poly(rC)-binding protein 2/3/4
ENSG00000175893	182	140	103.033	48	46	1.75287	6.08078e-08	LINE-1 retrotransposable element ORF2 protein	ZDHHC21	1.46856e-06	up	yes	protein_coding	chr9:14611071-14693471:-	gi|970724959|ref|XP_015098177.1|	1394	8e-172	PREDICTED: palmitoyltransferase ZDHHC21 isoform X1 [Vicugna pacos]	gi|295849293|ref|NM_178566.4|	9160	0	Homo sapiens zinc finger DHHC-type containing 21 (ZDHHC21), mRNA	O00370	98.6	2e-22	SPBC2F12.15c	87.4	5e-17	COG5273	pfam01529	zf-DHHC	DHHC palmitoyltransferase. This family includes the well known DHHC zinc binding domain as well as three of the four conserved transmembrane regions found in this family of palmitoyltransferase enzymes.	GO:0001942|hair follicle development;GO:0018230|peptidyl-L-cysteine S-palmitoylation;GO:0048733|sebaceous gland development;	GO:0005794|Golgi apparatus;GO:0016021|integral component of membrane;GO:0005886|plasma membrane;	GO:0019706|protein-cysteine S-palmitoyltransferase activity;GO:0008270|zinc ion binding;	K18932	ZDHHC; palmitoyltransferase [EC:2.3.1.225]
ENSG00000160191	133	137	99.3895	68	62	1.03485	0.00092343	High affinity cGMP-specific 3',5'-cyclic phosphodiesterase 9A	PDE9A	0.00711666	up	yes	protein_coding	chr21:42653636-42775509:+	gi|4505675|ref|NP_002597.1|	3156	0	high affinity cGMP-specific 3',5'-cyclic phosphodiesterase 9A isoform a [Homo sapiens]	gi|34534825|dbj|AK127770.1|	3395	0	Homo sapiens cDNA FLJ45871 fis, clone OCBBF3005597, highly similar to High-affinity cGMP-specific 3',5'-cyclic phosphodiesterase 9A (EC 3.1.4.17)	H2QL32	162	3e-44	.	.	.	.	pfam00233	PDEase_I	3'5'-cyclic nucleotide phosphodiesterase.	GO:0046069|cGMP catabolic process;GO:0046068|cGMP metabolic process;GO:0019934|cGMP-mediated signaling;GO:0010613|positive regulation of cardiac muscle hypertrophy;GO:0007165|signal transduction;	GO:0005829|cytosol;GO:0005783|endoplasmic reticulum;GO:0005794|Golgi apparatus;GO:0043204|perikaryon;GO:0048471|perinuclear region of cytoplasm;GO:0032587|ruffle membrane;GO:0042383|sarcolemma;	GO:0047555|3',5'-cyclic-GMP phosphodiesterase activity;GO:0004114|3',5'-cyclic-nucleotide phosphodiesterase activity;GO:0046872|metal ion binding;	K13761	PDE9; high affinity cGMP-specific 3',5'-cyclic phosphodiesterase 9 [EC:3.1.4.35]
ENSG00000104967	163	168	99.1501	39	30	2.24425	2.5654e-11	Uncharacterized protein C9orf85	NOVA2	1.12256e-09	up	yes	protein_coding	chr19:45933734-45973546:-	gi|119577801|gb|EAW57397.1|	1358	1e-163	neuro-oncological ventral antigen 2 [Homo sapiens]	gi|768009379|ref|XM_006723230.2|	7523	0	PREDICTED: Homo sapiens neuro-oncological ventral antigen 2 (NOVA2), transcript variant X2, mRNA	Q96MD7	53.5	3e-16	.	.	.	.	pfam13900	GVQW	Putative binding domain. This short domain is often found nested inside other longer domains. The function is not known, but the domain carries a highly conserved GVQW motif. The members are rich in proline and cysteine. This may be a binding domain.	GO:0006355|regulation of transcription, DNA-templated;GO:0006351|transcription, DNA-templated;GO:0016055|Wnt signaling pathway;	GO:0005634|nucleus;	.	K14944	NOVA; RNA-binding protein Nova
ENSG00000091428	137	164	98.5096	60	36	1.63586	1.8654e-06	Rap guanine nucleotide exchange factor 4	RAPGEF4	3.34786e-05	up	yes	protein_coding	chr2:172735274-173052893:+	gi|155030204|ref|NP_008954.2|	5355	0	rap guanine nucleotide exchange factor 4 isoform a [Homo sapiens]	gi|155030203|ref|NM_007023.3|	4296	0	Homo sapiens Rap guanine nucleotide exchange factor 4 (RAPGEF4), transcript variant 1, mRNA	Q8WZA2	2067	0	.	.	.	.	pfam00617	RasGEF	RasGEF domain. Guanine nucleotide exchange factor for Ras-like small GTPases.	GO:0017156|calcium ion-dependent exocytosis;GO:0019933|cAMP-mediated signaling;GO:0007186|G-protein coupled receptor signaling pathway;GO:0030073|insulin secretion;GO:0017157|regulation of exocytosis;GO:0050796|regulation of insulin secretion;GO:0007264|small GTPase mediated signal transduction;	GO:0005829|cytosol;GO:0016020|membrane;GO:0005886|plasma membrane;	GO:0030552|cAMP binding;GO:0005085|guanyl-nucleotide exchange factor activity;GO:0017016|Ras GTPase binding;GO:0005088|Ras guanyl-nucleotide exchange factor activity;	K04351	RAPGEF4, EPAC2; Rap guanine nucleotide exchange factor 4
ENSG00000141441	192	196	97.7452	3	4	5.77163	1.05548e-20	GRB2-associated and regulator of MAPK protein 1	GAREM1	1.11304e-18	up	yes	protein_coding	chr18:32124877-32470484:-	gi|21740279|emb|CAD39149.1|	4620	0	hypothetical protein [Homo sapiens]	gi|334724472|ref|NM_022751.2|	7033	0	Homo sapiens GRB2 associated regulator of MAPK1 subtype 1 (GAREM1), transcript variant 2, mRNA	Q9H706	312	2e-99	.	.	.	.	pfam12736	CABIT	Cell-cycle sustaining, positive selection,. The 'CABIT' domain (for 'cysteine-containing, all- in Themis') is found in a newly identified gene family that has three mammalian homologues (Themis, Icb1 and 9130404H23Rik) that encode proteins with two CABIT domains and a highly conserved proline-rich region. In contrast, Fam59A, Fam59B and related proteins from mammals to cnidarians, including the i…	GO:0071364|cellular response to epidermal growth factor stimulus;GO:0007173|epidermal growth factor receptor signaling pathway;GO:0051781|positive regulation of cell division;GO:0008284|positive regulation of cell proliferation;GO:0070374|positive regulation of ERK1 and ERK2 cascade;	GO:0005886|plasma membrane;	GO:0070064|proline-rich region binding;	.	.
ENSG00000188897	107	168	97.1746	76	40	1.23805	0.000910239	Putative uncharacterized protein LOC400499	AC099489.1	0.00703736	up	yes	protein_coding	chr16:11359845-11523588:-	gi|767988043|ref|XP_006721060.2|	15969	0	PREDICTED: putative uncharacterized protein LOC400499 isoform X2 [Homo sapiens]	gi|767988042|ref|XM_006720997.2|	6137	0	PREDICTED: Homo sapiens uncharacterized LOC400499 (LOC400499), transcript variant X2, mRNA	Q6ZTK2	211	2e-64	.	.	.	.	pfam01347	Vitellogenin_N	Lipoprotein amino terminal region. This family contains regions from: Vitellogenin, Microsomal triglyceride transfer protein and apolipoprotein B-100. These proteins are all involved in lipid transport. This family contains the LV1n chain from lipovitellin, that contains two structural domains.	GO:0043984|histone H4-K16 acetylation;	GO:0072487|MSL complex;GO:0005654|nucleoplasm;	GO:0003682|chromatin binding;	.	.
ENSG00000138311	146	148	96.3187	47	47	1.62419	5.70544e-07	Talanin	ZNF365	1.13694e-05	up	yes	protein_coding	chr10:62374192-62672011:+	gi|40789306|ref|NP_955523.1|	2361	0	protein ZNF365 isoform C [Homo sapiens]	gi|148596971|ref|NM_014951.2|	4173	0	Homo sapiens zinc finger protein 365 (ZNF365), transcript variant A, mRNA	Q70YC4	339	3e-111	.	.	.	.	pfam13654	AAA_32	AAA domain. This family includes a wide variety of AAA domains including some that have lost essential nucleotide binding residues in the P-loop.	.	GO:0005737|cytoplasm;GO:0005815|microtubule organizing center;	.	K16737	ZNF365, Su48; protein ZNF365
ENSG00000168481	134	196	96.1725	31	26	2.51863	7.76261e-12	Leucine-rich repeat LGI family member 3	LGI3	3.67113e-10	up	yes	protein_coding	chr8:22146825-22157084:-	gi|21281681|ref|NP_644807.1|	2650	0	leucine-rich repeat LGI family member 3 precursor [Homo sapiens]	gi|23243349|gb|BC036494.1|	4408	0	Homo sapiens leucine-rich repeat LGI family, member 3, mRNA (cDNA clone IMAGE:5262989), with apparent retained intron	Q1EGL0	253	3e-78	SPy1798	48.1	9e-06	COG4886	pfam13855	LRR_8	Leucine rich repeat.	GO:0006887|exocytosis;GO:0017157|regulation of exocytosis;	GO:0030054|cell junction;GO:0005576|extracellular region;GO:0043005|neuron projection;GO:0008021|synaptic vesicle;	GO:0003824|catalytic activity;	.	.
ENSG00000176049	215	171	95.7734	1	1	7.56934	1.1131e-12	Janus kinase and microtubule-interacting protein 2	JAKMIP2	5.88729e-11	up	yes	protein_coding	chr5:147585439-147782848:-	gi|852775999|ref|XP_012880965.1|	3938	0	PREDICTED: janus kinase and microtubule-interacting protein 2 isoform X1 [Dipodomys ordii]	gi|400759984|ref|NM_001270941.1|	9272	0	Homo sapiens janus kinase and microtubule interacting protein 2 (JAKMIP2), transcript variant 1, mRNA	Q96AA8	219	6e-65	.	.	.	.	pfam13900	GVQW	Putative binding domain. This short domain is often found nested inside other longer domains. The function is not known, but the domain carries a highly conserved GVQW motif. The members are rich in proline and cysteine. This may be a binding domain.	.	GO:0005794|Golgi apparatus;	.	.	.
ENSG00000231663	141	126	95.357	57	60	1.16736	0.000274078	.	AL355472.1	0.00255676	up	yes	antisense_RNA	chr1:234372807-234373593:-	gi|683524009|ref|NP_001193570.2|	214	1e-18	cytochrome c oxidase assembly factor 6 homolog isoform 2 [Homo sapiens]	gi|683524120|ref|NR_125961.1|	575	0	Homo sapiens uncharacterized LOC101927765 (LOC101927765), transcript variant 1, long non-coding RNA	.	.	.	.	.	.	.	pfam13900	GVQW	Putative binding domain. This short domain is often found nested inside other longer domains. The function is not known, but the domain carries a highly conserved GVQW motif. The members are rich in proline and cysteine. This may be a binding domain.	.	.	.	.	.
ENSG00000137965	199	141	95.159	20	25	2.8907	1.44427e-14	Interferon-induced protein 44	IFI44	8.88438e-13	up	yes	protein_coding	chr1:78649796-78664078:+	gi|166706911|ref|NP_006408.3|	2368	0	interferon-induced protein 44 [Homo sapiens]	gi|166706910|ref|NM_006417.4|	1687	0	Homo sapiens interferon induced protein 44 (IFI44), mRNA	P27473	119	8e-31	.	.	.	.	pfam07534	TLD	TLD. This domain is predicted to be an enzyme and is often found associated with pfam01476. It's structure consists of a beta-sandwich surrounded by two helices and two one-turn helices.	.	GO:0005737|cytoplasm;	.	.	.
ENSG00000176399	135	124	94.4262	57	64	1.07442	0.000860683	Doublesex- and mab-3-related transcription factor A1	DMRTA1	0.00670922	up	yes	protein_coding	chr9:22446841-22455740:+	gi|170763515|ref|NP_071443.2|	1922	0	doublesex- and mab-3-related transcription factor A1 [Homo sapiens]	gi|694929405|ref|XM_528576.3|	5355	0	PREDICTED: Pan troglodytes DMRT-like family A1 (DMRTA1), mRNA	Q5VZB9	744	0	.	.	.	.	pfam00751	DM	DM DNA binding domain. The DM domain is named after dsx and mab-3. dsx contains a single amino-terminal DM domain, whereas mab-3 contains two amino-terminal domains. The DM domain has a pattern of conserved zinc chelating residues C2H2C4. The dsx DM domain has been shown to dimerise and bind palindromic DNA.	GO:0060179|male mating behavior;GO:0001541|ovarian follicle development;GO:0007548|sex differentiation;GO:0006351|transcription, DNA-templated;	GO:0005634|nucleus;	GO:0000987|core promoter proximal region sequence-specific DNA binding;GO:0046872|metal ion binding;GO:0042803|protein homodimerization activity;GO:0003700|transcription factor activity, sequence-specific DNA binding;	K19491	DMRT4_5, DMRTA; doublesex- and mab-3-related transcription factor 4/5
ENSG00000132031	153	128	93.9217	54	44	1.49916	5.73371e-06	Matrilin-3	MATN3	9.05553e-05	up	yes	protein_coding	chr2:19992111-20012694:-	gi|11321565|ref|NP_002372.1|	2301	0	matrilin-3 precursor [Homo sapiens]	gi|111119013|ref|NM_002381.4|	2524	0	Homo sapiens matrilin 3 (MATN3), mRNA	O15232	890	0	.	.	.	.	pfam00092	VWA	von Willebrand factor type A domain.	GO:0030198|extracellular matrix organization;GO:0001501|skeletal system development;	GO:0005576|extracellular region;GO:0005578|proteinaceous extracellular matrix;	GO:0005509|calcium ion binding;GO:0005201|extracellular matrix structural constituent;	K19467	MATN3; matrilin-3
ENSG00000189143	131	144	93.0202	62	38	1.4455	2.64769e-05	Claudin-4	CLDN4	0.000346856	up	yes	protein_coding	chr7:73799542-73832693:+	gi|4502877|ref|NP_001296.1|	816	6e-97	claudin-4 [Homo sapiens]	gi|34532951|dbj|AK126462.1|	4160	0	Homo sapiens cDNA FLJ44498 fis, clone UTERU3000645, highly similar to Claudin-4	O14493	318	2e-98	.	.	.	.	pfam13900	GVQW	Putative binding domain. This short domain is often found nested inside other longer domains. The function is not known, but the domain carries a highly conserved GVQW motif. The members are rich in proline and cysteine. This may be a binding domain.	.	GO:0031514|motile cilium;	.	K06087	CLDN; claudin
ENSG00000052850	145	159	91.4059	25	39	2.22326	7.69216e-10	Homeobox protein aristaless-like 4	ALX4	2.67618e-08	up	yes	protein_coding	chr11:44260444-44310166:-	gi|55743092|ref|NP_068745.2|	1888	0	homeobox protein aristaless-like 4 [Homo sapiens]	gi|14017792|dbj|AB058691.1|	5614	0	Homo sapiens KIAA1788 mRNA for KIAA1788 protein	Q9H161	731	0	ECU03g1170	52	5e-06	COG5576	pfam00046	Homeobox	Homeobox domain.	GO:0009952|anterior/posterior pattern specification;GO:0048565|digestive tract development;GO:0042733|embryonic digit morphogenesis;GO:0035115|embryonic forelimb morphogenesis;GO:0035116|embryonic hindlimb morphogenesis;GO:0048704|embryonic skeletal system morphogenesis;GO:0001942|hair follicle development;GO:0007517|muscle organ development;GO:0060021|palate development;GO:0009791|post-embryonic…	GO:0005634|nucleus;GO:0005667|transcription factor complex;	GO:0003677|DNA binding;GO:0000977|RNA polymerase II regulatory region sequence-specific DNA binding;GO:0001228|transcriptional activator activity, RNA polymerase II transcription regulatory region sequence-specific binding;	K09451	ALX4; homeobox protein aristaless-like 4
ENSG00000124813	141	117	90.1554	65	41	1.26601	0.000248623	Runt-related transcription factor 2	RUNX2	0.00236478	up	yes	protein_coding	chr6:45328157-45664349:+	gi|119624686|gb|EAX04281.1|	2703	0	runt-related transcription factor 2, isoform CRA_e [Homo sapiens]	gi|767940887|ref|XM_011514962.1|	5487	0	PREDICTED: Homo sapiens runt-related transcription factor 2 (RUNX2), transcript variant X3, mRNA	Q08775	914	0	.	.	.	.	pfam00853	Runt	Runt domain.	GO:0044344|cellular response to fibroblast growth factor stimulus;GO:0002062|chondrocyte differentiation;GO:0030097|hemopoiesis;GO:0030182|neuron differentiation;GO:0045778|positive regulation of ossification;GO:0045667|regulation of osteoblast differentiation;GO:0006357|regulation of transcription from RNA polymerase II promoter;GO:0006351|transcription, DNA-templated;	GO:0005634|nucleus;	GO:0005524|ATP binding;GO:0003677|DNA binding;GO:0042826|histone deacetylase binding;GO:0000981|RNA polymerase II transcription factor activity, sequence-specific DNA binding;GO:0003700|transcription factor activity, sequence-specific DNA binding;GO:0008134|transcription factor binding;	K09278	RUNX2, AML3; runt-related transcription factor 2
ENSG00000165300	159	156	89.2358	19	26	2.78347	8.84424e-14	SLIT and NTRK-like protein 5	SLITRK5	5.09008e-12	up	yes	protein_coding	chr13:87672615-87696272:+	gi|40217823|ref|NP_056382.1|	4050	0	SLIT and NTRK-like protein 5 precursor [Homo sapiens]	gi|16580262|emb|AL603883.5|	19936	0	Human DNA sequence from clone RP11-364G4 on chromosome 13, complete sequence	O94991	1564	0	.	.	.	.	pfam13900	GVQW	Putative binding domain. This short domain is often found nested inside other longer domains. The function is not known, but the domain carries a highly conserved GVQW motif. The members are rich in proline and cysteine. This may be a binding domain.	GO:0030534|adult behavior;GO:0007409|axonogenesis;GO:0072358|cardiovascular system development;GO:0007268|synaptic transmission;GO:0048813|dendrite morphogenesis;GO:0007625|grooming behavior;GO:0051965|positive regulation of synapse assembly;GO:0009410|response to xenobiotic stimulus;GO:0043588|skin development;GO:0021756|striatum development;	GO:0016021|integral component of membrane;GO:0043235|receptor complex;	.	.	.
ENSG00000069667	130	160	89.1477	37	32	2.05431	6.12585e-09	Probable nuclear hormone receptor HR3	RORA	1.83107e-07	up	yes	protein_coding	chr15:60488284-61229319:-	gi|19743901|ref|NP_599022.1|	2923	0	nuclear receptor ROR-alpha isoform b [Homo sapiens]	gi|213385293|ref|NM_134261.2|	10825	0	Homo sapiens RAR related orphan receptor A (RORA), transcript variant 1, mRNA	P31396	67.4	5e-10	.	.	.	.	pfam00105	zf-C4	Zinc finger, C4 type (two domains). In nearly all cases, this is the DNA binding domain of a nuclear hormone receptor. The alignment contains two Zinc finger domains that are too dissimilar to be aligned with each other.	GO:0007552|metamorphosis;GO:0016319|mushroom body development;GO:0000122|negative regulation of transcription from RNA polymerase II promoter;GO:0045944|positive regulation of transcription from RNA polymerase II promoter;GO:0040034|regulation of development, heterochronic;GO:0006351|transcription, DNA-templated;	GO:0005634|nucleus;	GO:0000977|RNA polymerase II regulatory region sequence-specific DNA binding;GO:0004879|RNA polymerase II transcription factor activity, ligand-activated sequence-specific DNA binding;GO:0003707|steroid hormone receptor activity;GO:0004887|thyroid hormone receptor activity;GO:0008270|zinc ion binding;	K08532	NR1F1, RORA; RAR-related orphan receptor alpha
ENSG00000205622	140	180	88.3485	19	17	3.13494	2.05527e-15	LINE-1 retrotransposable element ORF2 protein	AP001043.1	1.37922e-13	up	yes	lincRNA	chr21:38863676-38956467:-	gi|34533832|dbj|BAC86818.1|	719	6e-84	unnamed protein product [Homo sapiens]	gi|7717360|emb|AL163278.2|	4286	0	Homo sapiens chromosome 21 segment HS21C078	O00370	66.6	2e-09	.	.	.	.	pfam10320	7TM_GPCR_Srsx	Serpentine type 7TM GPCR chemoreceptor Srsx. Chemoreception is mediated in Caenorhabditis elegans by members of the seven-transmembrane G-protein-coupled receptor class (7TM GPCRs) of proteins which are of the serpentine type. Srsx is a solo family amongst the superfamilies of chemoreceptors. Chemoperception is one of the central senses of soil nematodes like C. elegans which are otherwise 'blind…	GO:0006310|DNA recombination;GO:0090305|nucleic acid phosphodiester bond hydrolysis;GO:0032199|reverse transcription involved in RNA-mediated transposition;GO:0032197|transposition, RNA-mediated;	.	GO:0046872|metal ion binding;GO:0003964|RNA-directed DNA polymerase activity;GO:0009036|Type II site-specific deoxyribonuclease activity;	.	.
ENSG00000141655	161	112	87.3815	40	40	1.74575	8.70342e-07	Tumor necrosis factor receptor superfamily member 11A	TNFRSF11A	1.67726e-05	up	yes	protein_coding	chr18:62325287-62391292:+	gi|4507565|ref|NP_003830.1|	2778	0	tumor necrosis factor receptor superfamily member 11A isoform 1 precursor [Homo sapiens]	gi|426386130|ref|XM_004059497.1|	7619	0	PREDICTED: Gorilla gorilla gorilla tumor necrosis factor receptor superfamily, member 11a, NFKB activator, transcript variant 1 (TNFRSF11A), mRNA	Q9Y6Q6	380	5e-116	.	.	.	.	pfam13900	GVQW	Putative binding domain. This short domain is often found nested inside other longer domains. The function is not known, but the domain carries a highly conserved GVQW motif. The members are rich in proline and cysteine. This may be a binding domain.	GO:0002250|adaptive immune response;GO:0097190|apoptotic signaling pathway;GO:0007267|cell-cell signaling;GO:0060086|circadian temperature homeostasis;GO:0006954|inflammatory response;GO:0048535|lymph node development;GO:0060749|mammary gland alveolus development;GO:0002548|monocyte chemotaxis;GO:0001503|ossification;GO:0030316|osteoclast differentiation;GO:0008284|positive regulation of cell pro…	GO:0009897|external side of plasma membrane;GO:0005887|integral component of plasma membrane;GO:0005886|plasma membrane;	GO:0019955|cytokine binding;GO:0046872|metal ion binding;GO:0004872|receptor activity;GO:0004888|transmembrane signaling receptor activity;GO:0005031|tumor necrosis factor-activated receptor activity;	K05147	TNFRSF11A, RANK; tumor necrosis factor receptor superfamily member 11A
ENSG00000111335	222	128	86.9024	1	2	6.83845	3.33013e-14	2'-5'-oligoadenylate synthase 2	OAS2	1.97e-12	up	yes	protein_coding	chr12:112978395-113011723:+	gi|119618432|gb|EAW98026.1|	3792	0	2'-5'-oligoadenylate synthetase 2, 69/71kDa, isoform CRA_a [Homo sapiens]	gi|694952367|ref|XM_009426301.1|	4142	0	PREDICTED: Pan troglodytes 2'-5'-oligoadenylate synthetase 2, 69/71kDa (OAS2), transcript variant X1, mRNA	P29728	310	8e-93	.	.	.	.	pfam10421	OAS1_C	2'-5'-oligoadenylate synthetase 1, domain 2, C-terminus. This is the largely alpha-helical, C-terminal half of 2'-5'-oligoadenylate synthetase 1, being described as domain 2 of the enzyme and homologous to a tandem ubiquitin repeat. It carries the region of enzymic activity between 320 and 344 at the extreme C-terminal end. Oligoadenylate synthetases are antiviral enzymes that counteract vial att…	GO:0051607|defense response to virus;GO:0060333|interferon-gamma-mediated signaling pathway;GO:0006139|nucleobase-containing compound metabolic process;GO:0006486|protein glycosylation;GO:0018377|protein myristoylation;GO:0006164|purine nucleotide biosynthetic process;GO:0009615|response to virus;GO:0006401|RNA catabolic process;GO:0060337|type I interferon signaling pathway;	GO:0005737|cytoplasm;GO:0005829|cytosol;GO:0005783|endoplasmic reticulum;GO:0043231|intracellular membrane-bounded organelle;GO:0016020|membrane;GO:0005739|mitochondrion;GO:0005634|nucleus;GO:0048471|perinuclear region of cytoplasm;	GO:0001730|2'-5'-oligoadenylate synthetase activity;GO:0005524|ATP binding;GO:0003725|double-stranded RNA binding;GO:0046872|metal ion binding;GO:0008270|zinc ion binding;	K14216	OAS; 2'-5'-oligoadenylate synthetase [EC:2.7.7.84]
ENSG00000167011	95	153	84.9228	48	45	1.40007	0.000156636	Probable N-acetyltransferase 16	NAT16	0.00162507	up	yes	protein_coding	chr7:101170493-101180276:-	gi|284005402|ref|NP_940973.2|	1835	0	probable N-acetyltransferase 16 [Homo sapiens]	gi|284005401|ref|NM_198571.2|	2935	0	Homo sapiens N-acetyltransferase 16 (putative) (NAT16), mRNA	Q8N8M0	312	2e-104	.	.	.	.	pfam13900	GVQW	Putative binding domain. This short domain is often found nested inside other longer domains. The function is not known, but the domain carries a highly conserved GVQW motif. The members are rich in proline and cysteine. This may be a binding domain.	GO:0006474|N-terminal protein amino acid acetylation;	GO:0031417|NatC complex;	GO:0004596|peptide alpha-N-acetyltransferase activity;	.	.
ENSG00000136010	127	145	84.3973	36	32	1.98177	2.66042e-08	Mitochondrial 10-formyltetrahydrofolate dehydrogenase	ALDH1L2	6.94901e-07	up	yes	protein_coding	chr12:105019784-105084577:-	gi|238814322|ref|NP_001029345.2|	4875	0	mitochondrial 10-formyltetrahydrofolate dehydrogenase precursor [Homo sapiens]	gi|238814321|ref|NM_001034173.3|	7533	0	Homo sapiens aldehyde dehydrogenase 1 family member L2 (ALDH1L2), transcript variant 1, mRNA	Q3SY69	301	3e-95	YER073w	392	1e-118	COG1012	pfam00171	Aldedh	Aldehyde dehydrogenase family. This family of dehydrogenases act on aldehyde substrates. Members use NADP as a cofactor. The family includes the following members: The prototypical members are the aldehyde dehydrogenases EC:1.2.1.3. Succinate-semialdehyde dehydrogenase EC:1.2.1.16. Lactaldehyde dehydrogenase EC:1.2.1.22. Benzaldehyde dehydrogenase EC:1.2.1.28. Methylmalonate-semialdehyde dehydrog…	GO:0009258|10-formyltetrahydrofolate catabolic process;GO:0009058|biosynthetic process;GO:0046655|folic acid metabolic process;GO:0006730|one-carbon metabolic process;	GO:0070062|extracellular exosome;GO:0005759|mitochondrial matrix;GO:0005739|mitochondrion;	GO:0047105|4-trimethylammoniobutyraldehyde dehydrogenase activity;GO:0004029|aldehyde dehydrogenase (NAD) activity;GO:0019145|aminobutyraldehyde dehydrogenase activity;GO:0016155|formyltetrahydrofolate dehydrogenase activity;GO:0016742|hydroxymethyl-, formyl- and related transferase activity;	K00289	E1.5.1.6, FTHFD; formyltetrahydrofolate dehydrogenase [EC:1.5.1.6]
ENSG00000184828	115	150	84.0038	38	35	1.84291	3.34973e-07	Zinc finger and BTB domain-containing protein 7C	ZBTB7C	6.97813e-06	up	yes	protein_coding	chr18:48026673-48410752:-	gi|767998378|ref|XP_011524163.1|	2948	0	PREDICTED: zinc finger and BTB domain-containing protein 7C isoform X2 [Homo sapiens]	gi|767998391|ref|XM_011525868.1|	4399	0	PREDICTED: Homo sapiens zinc finger and BTB domain containing 7C (ZBTB7C), transcript variant X8, mRNA	A1YPR0	55.5	1e-07	.	.	.	.	pfam00651	BTB	BTB/POZ domain. The BTB (for BR-C, ttk and bab) or POZ (for Pox virus and Zinc finger) domain is present near the N-terminus of a fraction of zinc finger (pfam00096) proteins and in proteins that contain the pfam01344 motif such as Kelch and a family of pox virus proteins. The BTB/POZ domain mediates homomeric dimerization and in some instances heteromeric dimerization. The structure of the dimer…	GO:0009607|response to biotic stimulus;	GO:0016021|integral component of membrane;	.	K10494	ZBTB7; zinc finger and BTB domain-containing protein 7
ENSG00000280081	143	141	83.6581	37	17	2.38168	1.01208e-09	Protein FAM27D1	LINC01667	3.45735e-08	up	yes	lincRNA	chr21:9781918-9814009:-	gi|119625006|gb|EAX04601.1|	635	1e-78	hCG2025701 [Homo sapiens]	gi|685844707|tpe|LN608860.1|	1422	0	TPA: Homo sapiens long non-coding RNA OTTHUMT00000479726.1 (RP11-555K2.3 gene), lincRNA	Q5T7N8	53.1	9e-07	.	.	.	.	pfam15065	NCU-G1	Lysosomal transcription factor, NCU-G1. NCU-G1 is a set of highly conserved nuclear proteins rich in proline with a molecular weight of approximately 44 kDa. Especially high levels are detected in human prostate, liver and kidney. NCU-G1 is a dual-function family capable of functioning as a transcription factor as well as a nuclear receptor co-activator by stimulating the transcriptional activity…	GO:0006915|apoptotic process;GO:0048102|autophagic cell death;GO:0050873|brown fat cell differentiation;GO:0008219|cell death;GO:0071279|cellular response to cobalt ion;GO:0070301|cellular response to hydrogen peroxide;GO:0071456|cellular response to hypoxia;GO:0071260|cellular response to mechanical stimulus;GO:0051607|defense response to virus;GO:0008626|granzyme-mediated apoptotic signaling pa…	GO:0005737|cytoplasm;GO:0030425|dendrite;GO:0005783|endoplasmic reticulum;GO:0031307|integral component of mitochondrial outer membrane;GO:0031966|mitochondrial membrane;GO:0005741|mitochondrial outer membrane;GO:0005739|mitochondrion;GO:0005635|nuclear envelope;GO:0005654|nucleoplasm;GO:0005634|nucleus;	GO:0051020|GTPase binding;GO:0042802|identical protein binding;GO:0046982|protein heterodimerization activity;GO:0042803|protein homodimerization activity;	.	.
ENSG00000149489	105	131	83.4843	58	42	1.22426	0.000547786	Rod outer segment membrane protein 1	ROM1	0.00456121	up	yes	protein_coding	chr11:62611722-62615120:+	gi|410045230|ref|XP_001142314.3|	1434	0	PREDICTED: rod outer segment membrane protein 1 [Pan troglodytes]	gi|223468706|ref|NM_000327.3|	1872	0	Homo sapiens retinal outer segment membrane protein 1 (ROM1), mRNA	Q03395	263	5e-84	.	.	.	.	pfam00335	Tetraspannin	Tetraspanin family.	GO:0060219|camera-type eye photoreceptor cell differentiation;GO:0007155|cell adhesion;GO:0010468|regulation of gene expression;GO:0061298|retina vasculature development in camera-type eye;GO:0007601|visual perception;	GO:0005887|integral component of plasma membrane;GO:0042622|photoreceptor outer segment membrane;	.	K17344	ROM1, TSPAN23; rod outer segment membrane protein 1
ENSG00000138795	112	121	83.0782	46	55	1.18346	0.00063488	Lymphoid enhancer-binding factor 1	LEF1	0.00516978	up	yes	protein_coding	chr4:108047545-108168956:-	gi|694908426|ref|XP_009446382.1|	2220	0	PREDICTED: lymphoid enhancer-binding factor 1 isoform X1 [Pan troglodytes]	gi|260656055|ref|NM_001130714.2|	3477	0	Homo sapiens lymphoid enhancer binding factor 1 (LEF1), transcript variant 3, mRNA	P27782	194	1e-58	.	.	.	.	pfam08347	CTNNB1_binding	N-terminal CTNNB1 binding. This region tends to appear at the N-terminus of proteins also containing DNA-binding HMG (high mobility group) boxes (pfam00505) and appears to bind the armadillo repeat of CTNNB1 (beta-catenin), forming a stable complex. Signaling by Wnt through TCF/LCF is involved in developmental patterning, induction of neural tissues, cell fate decisions and stem cell differentiat…	GO:0046632|alpha-beta T cell differentiation;GO:0060033|anatomical structure regression;GO:0060561|apoptotic process involved in morphogenesis;GO:1902262|apoptotic process involved in patterning of blood vessels;GO:0042100|B cell proliferation;GO:0030509|BMP signaling pathway;GO:0060070|canonical Wnt signaling pathway;GO:0060326|cell chemotaxis;GO:0048468|cell development;GO:0071345|cellular resp…	GO:0005737|cytoplasm;GO:0005634|nucleus;GO:0032993|protein-DNA complex;GO:0005667|transcription factor complex;	GO:0070016|armadillo repeat domain binding;GO:0008013|beta-catenin binding;GO:0070742|C2H2 zinc finger domain binding;GO:0003682|chromatin binding;GO:0043027|cysteine-type endopeptidase inhibitor activity involved in apoptotic process;GO:0003677|DNA binding;GO:0008301|DNA binding, bending;GO:0035326|enhancer binding;GO:0030284|estrogen receptor activity;GO:0030331|estrogen receptor binding;GO:004…	K04492	LEF1; lymphoid enhancer-binding factor 1
ENSG00000168280	147	131	82.4073	34	21	2.32021	6.51123e-10	Kinesin heavy chain isoform 5C	KIF5C	2.29829e-08	up	yes	protein_coding	chr2:148875250-149026759:+	gi|795416474|ref|XP_011758229.1|	4540	0	PREDICTED: kinesin heavy chain isoform 5C [Macaca nemestrina]	gi|352962138|ref|NM_004522.2|	6931	0	Homo sapiens kinesin family member 5C (KIF5C), transcript variant 1, mRNA	O60282	436	2e-137	SPAC1834.07	318	1e-92	COG5059	pfam00225	Kinesin	Kinesin motor domain.	GO:0007411|axon guidance;GO:0030705|cytoskeleton-dependent intracellular transport;GO:0007018|microtubule-based movement;GO:0008045|motor neuron axon guidance;GO:0051028|mRNA transport;GO:0006996|organelle organization;GO:0008104|protein localization;	GO:0035253|ciliary rootlet;GO:0005737|cytoplasm;GO:0005871|kinesin complex;GO:0005874|microtubule;GO:0043005|neuron projection;	GO:0005524|ATP binding;GO:0008574|ATP-dependent microtubule motor activity, plus-end-directed;GO:0003777|microtubule motor activity;	K10396	KIF5; kinesin family member 5
ENSG00000007516	89	137	82.3327	63	42	1.09506	0.00356086	BAI1-associated protein 3	BAIAP3	0.0217939	up	yes	protein_coding	chr16:1333601-1349441:+	gi|767987808|ref|XP_011521030.1|	5706	0	PREDICTED: BAI1-associated protein 3 isoform X1 [Homo sapiens]	gi|767987807|ref|XM_011522728.1|	4730	0	PREDICTED: Homo sapiens BAI1-associated protein 3 (BAIAP3), transcript variant X1, mRNA	O94812	2128	0	.	.	.	.	pfam10540	Membr_traf_MHD	Munc13 (mammalian uncoordinated) homology domain. Munc13 proteins constitute a family of three highly homologous molecules (Munc13-1, Munc13-2 and Munc13-3) with homology to Caenorhabditis elegans unc-13p. Munc13 proteins contain a phorbol ester-binding C1 domain and two C2 domains, which are Ca2+/phospholipid binding domains. Sequence analyses have uncovered two regions called Munc13 homology do…	GO:0007186|G-protein coupled receptor signaling pathway;GO:0007269|neurotransmitter secretion;	GO:0098793|presynapse;	GO:0008022|protein C-terminus binding;	K15621	BAIAP3; BAI1-associated protein 3
ENSG00000069020	111	118	81.938	57	44	1.16385	0.000798917	Microtubule-associated serine/threonine-protein kinase 4	MAST4	0.00629713	up	yes	protein_coding	chr5:66596361-67169595:+	gi|257467648|ref|NP_001158136.1|	11653	0	microtubule-associated serine/threonine-protein kinase 4 isoform c [Homo sapiens]	gi|257467647|ref|NM_001164664.1|	10711	0	Homo sapiens microtubule associated serine/threonine kinase family member 4 (MAST4), transcript variant 3, mRNA	O15021	2560	0	.	.	.	.	pfam08926	DUF1908	Domain of unknown function (DUF1908). This domain is found in a set of hypothetical/structural eukaryotic proteins.	GO:0035556|intracellular signal transduction;GO:0018105|peptidyl-serine phosphorylation;	GO:0005737|cytoplasm;GO:0005622|intracellular;	GO:0005524|ATP binding;GO:0000287|magnesium ion binding;GO:0004674|protein serine/threonine kinase activity;	K08789	MAST; microtubule-associated serine/threonine kinase [EC:2.7.11.1]
ENSG00000144369	127	109	81.858	49	45	1.30636	0.000160883	Protein FAM171B	FAM171B	0.00165498	up	yes	protein_coding	chr2:186693971-186765965:+	gi|116875848|ref|NP_803237.3|	3868	0	protein FAM171B precursor [Homo sapiens]	gi|694897686|ref|XM_001161140.2|	5662	0	PREDICTED: Pan troglodytes family with sequence similarity 171, member B (FAM171B), mRNA	Q6P995	363	4e-121	.	.	.	.	pfam10577	UPF0560	Uncharacterized protein family UPF0560. This family of proteins has no known function.	.	GO:0016021|integral component of membrane;	.	.	.
ENSG00000008517	156	167	81.417	5	1	5.73374	1.50296e-17	Interleukin-32	IL32	1.24474e-15	up	yes	protein_coding	chr16:3065297-3082192:+	gi|815890841|ref|NP_001295007.1|	1249	2e-170	interleukin-32 isoform E precursor [Homo sapiens]	gi|164690925|dbj|AK310053.1|	1375	0	Homo sapiens cDNA, FLJ17095	P24001	236	2e-77	.	.	.	.	pfam15225	IL32	Interleukin 32.	GO:0007155|cell adhesion;GO:0006952|defense response;GO:0006955|immune response;	GO:0005829|cytosol;GO:0005615|extracellular space;GO:0016020|membrane;	.	.	.
ENSG00000173557	118	115	81.0807	37	56	1.29841	0.000345739	UPF0573 protein C2orf70	C2orf70	0.00309924	up	yes	protein_coding	chr2:26562582-26579532:+	gi|157502167|ref|NP_001098989.1|	1049	1e-142	UPF0573 protein C2orf70 [Homo sapiens]	gi|21749864|dbj|AK091483.1|	2354	0	Homo sapiens cDNA FLJ34164 fis, clone FCBBF3014567	A6NJV1	408	4e-144	.	.	.	.	pfam10629	DUF2475	Protein of unknown function (DUF2475). This family of proteins has no known function.	.	GO:0005634|nucleus;	.	.	.
ENSG00000177409	191	93	80.305	24	18	2.73134	3.03745e-10	Sterile alpha motif domain-containing protein 9-like	SAMD9L	1.13092e-08	up	yes	protein_coding	chr7:93130055-93148369:-	gi|51339291|ref|NP_689916.2|	8244	0	sterile alpha motif domain-containing protein 9-like [Homo sapiens]	gi|745399079|ref|NM_152703.3|	7134	0	Homo sapiens sterile alpha motif domain containing 9-like (SAMD9L), transcript variant 1, mRNA	Q8IVG5	305	1e-90	.	.	.	.	pfam02414	Borrelia_orfA	Borrelia ORF-A. This protein is encoded by an open reading frame in plasmid borne DNA repeats of Borrelia species. This protein is known as ORF-A. The function of this putative protein is unknown.	GO:0034058|endosomal vesicle fusion;	GO:0005769|early endosome;	.	.	.
ENSG00000153551	107	111	80.2982	52	53	1.03298	0.00275558	CKLF-like MARVEL transmembrane domain-containing protein 7	CMTM7	0.017555	up	yes	protein_coding	chr3:32391671-32483067:+	gi|982231648|ref|XP_005545602.2|	892	1e-110	PREDICTED: LOW QUALITY PROTEIN: CKLF-like MARVEL transmembrane domain-containing protein 7 [Macaca fascicularis]	gi|16550310|dbj|AK055554.1|	2054	0	Homo sapiens cDNA FLJ30992 fis, clone HLUNG1000053	Q96FZ5	215	2e-67	.	.	.	.	pfam01284	MARVEL	Membrane-associating domain. MARVEL domain-containing proteins are often found in lipid-associating proteins - such as Occludin and MAL family proteins. It may be part of the machinery of membrane apposition events, such as transport vesicle biogenesis.	GO:0002337|B-1a B cell differentiation;GO:0006935|chemotaxis;	GO:0005615|extracellular space;GO:0016021|integral component of membrane;GO:0016020|membrane;	.	.	.
ENSG00000019505	139	124	80.1311	23	37	2.10459	3.12978e-08	Synaptotagmin-13	SYT13	8.07559e-07	up	yes	protein_coding	chr11:45240301-45286319:-	gi|24308233|ref|NP_065877.1|	2003	0	synaptotagmin-13 isoform 1 [Homo sapiens]	gi|187936944|ref|NM_020826.2|	5143	0	Homo sapiens synaptotagmin 13 (SYT13), transcript variant 1, mRNA	Q7L8C5	776	0	.	.	.	.	pfam13900	GVQW	Putative binding domain. This short domain is often found nested inside other longer domains. The function is not known, but the domain carries a highly conserved GVQW motif. The members are rich in proline and cysteine. This may be a binding domain.	GO:0048791|calcium ion-dependent exocytosis of neurotransmitter;GO:0006906|vesicle fusion;	GO:0005887|integral component of plasma membrane;GO:0043231|intracellular membrane-bounded organelle;GO:0005886|plasma membrane;GO:0098793|presynapse;GO:0030133|transport vesicle;	GO:0030276|clathrin binding;GO:0019905|syntaxin binding;	.	.
ENSG00000135744	88	186	79.9865	25	22	2.53234	7.53845e-09	Angiotensinogen	AGT	2.2105e-07	up	yes	protein_coding	chr1:230702523-230714297:-	gi|62089124|dbj|BAD93006.1|	2526	0	angiotensinogen precursor variant [Homo sapiens]	gi|188595658|ref|NM_000029.3|	2291	0	Homo sapiens angiotensinogen (AGT), mRNA	P01019	967	0	all0778	55.5	3e-07	COG4826	pfam00079	Serpin	Serpin (serine protease inhibitor). Structure is a multi-domain fold containing a bundle of helices and a beta sandwich.	GO:0007202|activation of phospholipase C activity;GO:0007568|aging;GO:0002003|angiotensin maturation;GO:0038166|angiotensin-activated signaling pathway;GO:0003051|angiotensin-mediated drinking behavior;GO:0014824|artery smooth muscle contraction;GO:0001974|blood vessel remodeling;GO:0035411|catenin import into nucleus;GO:0061049|cell growth involved in cardiac muscle cell development;GO:0007166|c…	GO:0072562|blood microparticle;GO:0005737|cytoplasm;GO:0070062|extracellular exosome;GO:0005576|extracellular region;GO:0005615|extracellular space;	GO:0008083|growth factor activity;GO:0005179|hormone activity;GO:0048018|receptor agonist activity;GO:0004867|serine-type endopeptidase inhibitor activity;GO:0017080|sodium channel regulator activity;GO:0016176|superoxide-generating NADPH oxidase activator activity;GO:0031702|type 1 angiotensin receptor binding;GO:0031703|type 2 angiotensin receptor binding;	K09821	AGT; angiotensinogen
ENSG00000158813	135	130	79.1001	25	29	2.27208	1.15746e-09	Putative uncharacterized protein encoded by LINC00269	EDA	3.90682e-08	up	yes	protein_coding	chrX:69616067-70039469:+	gi|564322825|ref|XP_006227431.1|	946	2e-111	PREDICTED: ectodysplasin-A isoform X2 [Rattus norvegicus]	gi|54112099|ref|NM_001399.4|	5278	0	Homo sapiens ectodysplasin A (EDA), transcript variant 1, mRNA	Q8N2A0	51.2	6e-21	.	.	.	.	pfam00229	TNF	TNF(tumor Necrosis Factor) family.	GO:0016569|covalent chromatin modification;GO:0006338|chromatin remodeling;GO:0009790|embryo development;GO:0009994|oocyte differentiation;GO:0043085|positive regulation of catalytic activity;GO:0045740|positive regulation of DNA replication;GO:0045836|positive regulation of meiotic nuclear division;GO:0051260|protein homooligomerization;GO:0007096|regulation of exit from mitosis;GO:0007338|singl…	GO:0000789|cytoplasmic chromatin;GO:0000790|nuclear chromatin;GO:0005634|nucleus;	GO:0003682|chromatin binding;GO:0042393|histone binding;	K05480	EDA; ectodysplasin-A
ENSG00000012779	111	136	77.9493	39	28	1.8673	6.23199e-07	Arachidonate 5-lipoxygenase	ALOX5	1.23606e-05	up	yes	protein_coding	chr10:45374176-45446119:+	gi|4502057|ref|NP_000689.1|	3555	0	arachidonate 5-lipoxygenase isoform 1 [Homo sapiens]	gi|1003701544|ref|NM_000698.4|	2506	0	Homo sapiens arachidonate 5-lipoxygenase (ALOX5), transcript variant 1, mRNA	P09917	201	2e-59	.	.	.	.	pfam00305	Lipoxygenase	Lipoxygenase.	GO:0019370|leukotriene biosynthetic process;GO:0006691|leukotriene metabolic process;GO:0002540|leukotriene production involved in inflammatory response;GO:2001300|lipoxin metabolic process;GO:0019372|lipoxygenase pathway;	GO:0005829|cytosol;GO:0005615|extracellular space;GO:0005635|nuclear envelope;GO:0005641|nuclear envelope lumen;GO:0016363|nuclear matrix;GO:0031965|nuclear membrane;	GO:0004051|arachidonate 5-lipoxygenase activity;GO:0005506|iron ion binding;	K00461	ALOX5; arachidonate 5-lipoxygenase [EC:1.13.11.34]
ENSG00000245848	98	133	77.6414	39	42	1.49329	5.64934e-05	CCAAT/enhancer-binding protein alpha	CEBPA	0.000661402	up	yes	protein_coding	chr19:33299934-33302564:-	gi|635037930|ref|XP_007994431.1|	1040	8e-128	PREDICTED: CCAAT/enhancer-binding protein alpha [Chlorocebus sabaeus]	gi|551894987|ref|NM_004364.4|	2631	0	Homo sapiens CCAAT/enhancer binding protein alpha (CEBPA), transcript variant 1, mRNA	P49715	383	5e-123	.	.	.	.	pfam07716	bZIP_2	Basic region leucine zipper.	GO:0050873|brown fat cell differentiation;GO:0048469|cell maturation;GO:0071285|cellular response to lithium ion;GO:0071407|cellular response to organic cyclic compound;GO:0008203|cholesterol metabolic process;GO:0019221|cytokine-mediated signaling pathway;GO:0001892|embryonic placenta development;GO:0045444|fat cell differentiation;GO:0006091|generation of precursor metabolites and energy;GO:004…	GO:0005730|nucleolus;GO:0005634|nucleus;GO:0090575|RNA polymerase II transcription factor complex;	GO:0003677|DNA binding;GO:0019900|kinase binding;GO:0042803|protein homodimerization activity;GO:0001013|RNA polymerase I regulatory region DNA binding;GO:0000978|RNA polymerase II core promoter proximal region sequence-specific DNA binding;GO:0003713|transcription coactivator activity;GO:0003705|transcription factor activity, RNA polymerase II distal enhancer sequence-specific binding;GO:0003700…	K09055	CEBPA; CCAAT/enhancer binding protein (C/EBP), alpha
ENSG00000117643	114	121	77.4106	44	33	1.59273	1.16924e-05	Mannosyl-oligosaccharide 1,2-alpha-mannosidase IC	MAN1C1	0.000169669	up	yes	protein_coding	chr1:25617468-25786207:+	gi|9966903|ref|NP_065112.1|	2939	0	mannosyl-oligosaccharide 1,2-alpha-mannosidase IC isoform 1 [Homo sapiens]	gi|573014776|ref|NM_020379.3|	4641	0	Homo sapiens mannosidase alpha class 1C member 1 (MAN1C1), transcript variant 1, mRNA	Q9NR34	259	2e-78	.	.	.	.	pfam01532	Glyco_hydro_47	Glycosyl hydrolase family 47. Members of this family are alpha-mannosidases that catalyse the hydrolysis of the terminal 1,2-linked alpha-D-mannose residues in the oligo-mannose oligosaccharide Man(9)(GlcNAc)(2).	GO:1904381|Golgi apparatus mannose trimming;GO:0006491|N-glycan processing;GO:0006487|protein N-linked glycosylation;	GO:0005783|endoplasmic reticulum;GO:0070062|extracellular exosome;GO:0000139|Golgi membrane;GO:0030173|integral component of Golgi membrane;	GO:0005509|calcium ion binding;GO:0004571|mannosyl-oligosaccharide 1,2-alpha-mannosidase activity;	K01230	MAN1; mannosyl-oligosaccharide alpha-1,2-mannosidase [EC:3.2.1.113]
ENSG00000057704	115	139	77.1403	36	21	2.14276	4.028e-08	Transmembrane and coiled-coil domains protein 3	TMCC3	1.02071e-06	up	yes	protein_coding	chr12:94567124-94650562:-	gi|296452938|sp|Q9ULS5.3|TMCC3_HUMAN	2439	0	RecName: Full=Transmembrane and coiled-coil domains protein 3	gi|666335578|ref|NM_020698.3|	5874	0	Homo sapiens transmembrane and coiled-coil domain family 3 (TMCC3), transcript variant 1, mRNA	Q9ULS5	944	0	.	.	.	.	pfam10267	Tmemb_cc2	Predicted transmembrane and coiled-coil 2 protein. This family of transmembrane coiled-coil containing proteins is conserved from worms to humans. Its function is unknown.	.	GO:0016021|integral component of membrane;	.	.	.
ENSG00000141540	102	112	76.8516	45	50	1.1502	0.00125632	Protein tweety homolog 2	TTYH2	0.00921313	up	yes	protein_coding	chr17:74213514-74262020:+	gi|13477379|gb|AAH05168.1|	2365	0	TTYH2 protein, partial [Homo sapiens]	gi|34533648|dbj|AK126955.1|	3649	0	Homo sapiens cDNA FLJ45008 fis, clone BRAWH3012662, highly similar to Homo sapiens tweety homolog 2 (Drosophila) (TTYH2), transcript variant 2, mRNA	Q9BSA4	153	2e-50	.	.	.	.	pfam04906	Tweety	Tweety. The tweety (tty) gene has not been characterized at the protein level. However, it is thought to form a membrane protein with five potential membrane-spanning regions. A number of potential functions have been suggested in.	.	GO:0034707|chloride channel complex;GO:0005886|plasma membrane;	GO:0005254|chloride channel activity;	.	.
ENSG00000173702	141	142	74.4781	12	6	3.95794	1.07003e-16	Mucin-13	MUC13	8.18331e-15	up	yes	protein_coding	chr3:124905442-124953819:-	gi|308736985|ref|NP_149038.3|	2421	0	mucin-13 precursor [Homo sapiens]	gi|308736984|ref|NM_033049.3|	2879	0	Homo sapiens mucin 13, cell surface associated (MUC13), mRNA	Q9H3R2	353	9e-119	.	.	.	.	pfam01390	SEA	SEA domain. Domain found in Sea urchin sperm protein, Enterokinase, Agrin (SEA). Proposed function of regulating or binding carbohydrate side chains. Recently a proteolytic activity has been shown for a SEA domain.	GO:0030277|maintenance of gastrointestinal epithelium;GO:0016266|O-glycan processing;	GO:0016324|apical plasma membrane;GO:0005829|cytosol;GO:0070062|extracellular exosome;GO:0005615|extracellular space;GO:0005796|Golgi lumen;GO:0016021|integral component of membrane;	GO:0042803|protein homodimerization activity;	K17298	MUC13; mucin-13
ENSG00000112297	121	91	73.3323	46	38	1.31379	0.000403362	Absent in melanoma 1 protein	CRYBG1	0.00351735	up	yes	protein_coding	chr6:106360808-106571978:+	gi|530383409|ref|XP_005266896.1|	10252	0	PREDICTED: absent in melanoma 1 protein isoform X1 [Homo sapiens]	gi|578812440|ref|XM_005266839.2|	8382	0	PREDICTED: Homo sapiens absent in melanoma 1 (AIM1), transcript variant X1, mRNA	Q9Y4K1	284	1e-85	.	.	.	.	pfam00030	Crystall	Beta/Gamma crystallin. The alignment comprises two Greek key motifs since the similarity between them is very low.	.	.	GO:0030246|carbohydrate binding;	.	.
ENSG00000104213	116	94	70.9557	35	41	1.44102	0.000132773	Platelet-derived growth factor receptor-like protein	PDGFRL	0.00140977	up	yes	protein_coding	chr8:17576433-17644071:+	gi|5453872|ref|NP_006198.1|	1879	0	platelet-derived growth factor receptor-like protein precursor [Homo sapiens]	gi|300068919|ref|NM_006207.2|	1902	0	Homo sapiens platelet derived growth factor receptor like (PDGFRL), mRNA	Q15198	726	0	.	.	.	.	pfam07679	I-set	Immunoglobulin I-set domain.	.	GO:0005576|extracellular region;	GO:0004992|platelet activating factor receptor activity;GO:0005019|platelet-derived growth factor beta-receptor activity;	.	.
ENSG00000266094	118	100	70.2875	42	24	1.70742	1.5568e-05	Ras association domain-containing protein 5	RASSF5	0.000217722	up	yes	protein_coding	chr1:206507530-206589448:+	gi|32996731|ref|NP_872604.1|	1786	0	ras association domain-containing protein 5 isoform A [Homo sapiens]	gi|62087869|dbj|AB209145.1|	5556	0	Homo sapiens mRNA for Ras association (RalGDS/AF-6) domain family 5 isoform B variant protein	Q8WWW0	284	7e-93	.	.	.	.	pfam00788	RA	Ras association (RalGDS/AF-6) domain. RasGTP effectors (in cases of AF6, canoe and RalGDS); putative RasGTP effectors in other cases. Recent evidence (not yet in MEDLINE) shows that some RA domains do NOT bind RasGTP. Predicted structure similar to that determined, and that of the RasGTP-binding domain of Raf kinase.	GO:0006915|apoptotic process;GO:0035556|intracellular signal transduction;GO:0008285|negative regulation of cell proliferation;GO:0031398|positive regulation of protein ubiquitination;GO:0042981|regulation of apoptotic process;GO:1900180|regulation of protein localization to nucleus;	GO:0005737|cytoplasm;GO:0005874|microtubule;GO:0005634|nucleus;	GO:0046872|metal ion binding;	K08015	RASSF5, RAPL; Ras association domain-containing protein 5
ENSG00000126016	149	131	69.6733	1	1	7.10732	3.98495e-11	Angiomotin	AMOT	1.71717e-09	up	yes	protein_coding	chrX:112774503-112840815:-	gi|166064029|ref|NP_001106962.1|	3693	0	angiomotin isoform 1 [Homo sapiens]	gi|768037408|ref|XM_011530875.1|	6945	0	PREDICTED: Homo sapiens angiomotin (AMOT), transcript variant X3, mRNA	Q4VCS5	124	2e-27	.	.	.	.	pfam12240	Angiomotin_C	Angiomotin C terminal. This domain family is found in eukaryotes, and is typically between 197 and 211 amino acids in length. This family is the C terminal region of angiomotin. Angiomotin regulates the action of angiogenesis inhibitor angiostatin. The C terminal region of angiomotin appears to be involved in directing the protein chemotactically.	GO:0030036|actin cytoskeleton organization;GO:0043534|blood vessel endothelial cell migration;GO:0042074|cell migration involved in gastrulation;GO:0007043|cell-cell junction assembly;GO:0034613|cellular protein localization;GO:0006935|chemotaxis;GO:0003365|establishment of cell polarity involved in ameboidal cell migration;GO:0001702|gastrulation with mouth forming second;GO:0035329|hippo signal…	GO:0005884|actin filament;GO:0005923|bicellular tight junction;GO:0009986|cell surface;GO:0005737|cytoplasm;GO:0005829|cytosol;GO:0030139|endocytic vesicle;GO:0009897|external side of plasma membrane;GO:0016021|integral component of membrane;GO:0030027|lamellipodium;GO:0001726|ruffle;GO:0001725|stress fiber;	GO:0043532|angiostatin binding;GO:0004872|receptor activity;	K16819	AMOT; angiomotin
ENSG00000203819	101	90	68.7257	47	39	1.13118	0.00244897	Putative histone H2B type 2-C	HIST2H2BC	0.0159586	up	yes	processed_pseudogene	chr1:149850193-149850772:-	gi|74709215|sp|Q6DN03.3|H2B2C_HUMAN	602	9e-76	RecName: Full=Putative histone H2B type 2-C; AltName: Full=Histone H2B.t; Short=H2B/t	gi|329755378|gb|AC244432.1|	580	0	Homo sapiens FOSMID clone COR2A-DD0002SD0NU_O11 from chromosome 1, complete sequence	Q6DN03	236	3e-77	.	.	.	.	pfam00125	Histone	Core histone H2A/H2B/H3/H4.	GO:0006334|nucleosome assembly;	GO:0000788|nuclear nucleosome;	GO:0003677|DNA binding;	.	.
ENSG00000198298	90	97	68.3064	49	39	1.07009	0.00436331	Zinc finger protein 485	ZNF485	0.0256422	up	yes	protein_coding	chr10:43606407-43617903:+	gi|635052966|ref|XP_007960657.1|	2499	0	PREDICTED: zinc finger protein 485 isoform X2 [Chlorocebus sabaeus]	gi|197382840|ref|NM_145312.3|	2054	0	Homo sapiens zinc finger protein 485 (ZNF485), transcript variant 2, mRNA	Q8NCK3	250	8e-80	.	.	.	.	pfam01352	KRAB	KRAB box. The KRAB domain (or Kruppel-associated box) is present in about a third of zinc finger proteins containing C2H2 fingers. The KRAB domain is found to be involved in protein-protein interactions. The KRAB domain is generally encoded by two exons. The regions coded by the two exons are known as KRAB-A and KRAB-B. The A box plays an important role in repression by binding to corepressors, w…	GO:0006355|regulation of transcription, DNA-templated;GO:0006351|transcription, DNA-templated;	GO:0005634|nucleus;	GO:0003677|DNA binding;GO:0046872|metal ion binding;	.	.
ENSG00000165985	83	108	67.6775	41	40	1.21967	0.00154131	Complement C1q-like protein 3	C1QL3	0.0109399	up	yes	protein_coding	chr10:16513743-16522005:-	gi|640813356|ref|XP_008063370.1|	994	9e-134	PREDICTED: complement C1q-like protein 3 [Tarsius syrichta]	gi|58801558|ref|NM_001010908.1|	2493	0	Homo sapiens complement component 1, q subcomponent-like 3 (C1QL3), mRNA	Q9ESN4	368	3e-127	.	.	.	.	pfam00386	C1q	C1q domain. C1q is a subunit of the C1 enzyme complex that activates the serum complement system.	GO:0050807|regulation of synapse organization;	GO:0005581|collagen trimer;GO:0005576|extracellular region;	.	.	.
ENSG00000175874	134	130	67.3237	1	7	5.01816	8.54148e-16	Protein CREG2	CREG2	6.04239e-14	up	yes	protein_coding	chr2:101345551-101387595:-	gi|694895596|ref|XP_515663.3|	1357	3e-167	PREDICTED: protein CREG2 [Pan troglodytes]	gi|18873890|gb|AC099797.6|	5522	0	Homo sapiens BAC clone RP11-67E20 from 2, complete sequence	Q8IUH2	320	1e-107	.	.	.	.	pfam13883	Pyrid_oxidase_2	Pyridoxamine 5'-phosphate oxidase.	.	GO:0005783|endoplasmic reticulum;GO:0005576|extracellular region;GO:0005794|Golgi apparatus;	GO:0010181|FMN binding;GO:0016491|oxidoreductase activity;	.	.
ENSG00000125637	100	107	66.8299	28	34	1.71679	1.16854e-05	PH and SEC7 domain-containing protein 4	PSD4	0.000169669	up	yes	protein_coding	chr2:113157325-113209396:+	gi|56788370|ref|NP_036587.2|	4748	0	PH and SEC7 domain-containing protein 4 [Homo sapiens]	gi|11136842|gb|AC016683.7|	8241	0	Homo sapiens BAC clone RP11-65I12 from 2, complete sequence	Q8NDX1	91.3	1e-19	YDR170c	109	5e-23	COG5307	pfam01369	Sec7	Sec7 domain. The Sec7 domain is a guanine-nucleotide-exchange-factor (GEF) for the pfam00025 family.	GO:0032012|regulation of ARF protein signal transduction;	GO:0016020|membrane;GO:0005886|plasma membrane;	GO:0005086|ARF guanyl-nucleotide exchange factor activity;GO:0005543|phospholipid binding;	K12494	PSD; PH and SEC7 domain-containing protein
ENSG00000176387	90	109	66.3338	37	31	1.53233	8.90459e-05	Corticosteroid 11-beta-dehydrogenase isozyme 2	HSD11B2	0.000987474	up	yes	protein_coding	chr16:67430652-67437553:+	gi|820972853|ref|XP_012360062.1|	1560	0	PREDICTED: corticosteroid 11-beta-dehydrogenase isozyme 2 [Nomascus leucogenys]	gi|1173511|gb|U26726.1|HSU26726	1888	0	Human 11-beta-hydroxysteroid dehydrogenase type 2 mRNA, complete cds	P80365	238	6e-75	.	.	.	.	pfam00106	adh_short	short chain dehydrogenase. This family contains a wide variety of dehydrogenases.	GO:0007565|female pregnancy;GO:0006704|glucocorticoid biosynthetic process;GO:0002017|regulation of blood volume by renal aldosterone;GO:0042493|response to drug;GO:0032094|response to food;GO:0051384|response to glucocorticoid;GO:0001666|response to hypoxia;GO:0032868|response to insulin;	GO:0005789|endoplasmic reticulum membrane;	GO:0003845|11-beta-hydroxysteroid dehydrogenase [NAD(P)] activity;GO:0051287|NAD binding;GO:0005496|steroid binding;	K00071	HSD11B2; corticosteroid 11-beta-dehydrogenase isozyme 2 [EC:1.1.1.-]
ENSG00000249992	96	116	66.1942	18	36	1.94629	5.66192e-06	Transmembrane protein 158	TMEM158	8.95047e-05	up	yes	protein_coding	chr3:45224466-45226278:-	gi|34785769|gb|AAH57390.1|	842	1e-104	TMEM158 protein [Homo sapiens]	gi|116805333|ref|NM_015444.2|	1813	0	Homo sapiens transmembrane protein 158 (gene/pseudogene) (TMEM158), mRNA	Q8WZ71	328	5e-106	.	.	.	.	pfam11321	DUF3123	Protein of unknown function (DUF3123). This eukaryotic family of proteins has no known function.	.	GO:0016021|integral component of membrane;	GO:0042277|peptide binding;	.	.
ENSG00000182575	86	96	66.1179	44	40	1.09678	0.00391289	Neurexophilin-3	NXPH3	0.0234746	up	yes	protein_coding	chr17:49575858-49583827:+	gi|686772473|ref|XP_009234864.1|	1485	0	PREDICTED: neurexophilin-3 isoform X1 [Pongo abelii]	gi|28191449|gb|AC006487.9|	5194	0	Homo sapiens chromosome 17, clone RP5-1029K10, complete sequence	O95157	430	8e-137	.	.	.	.	pfam06312	Neurexophilin	Neurexophilin. This family consists of mammalian neurexophilin proteins. Mammalian brains contain four different neurexophilin proteins. Neurexophilins form a family of related glycoproteins that are proteolytically processed after synthesis and bind to alpha-neurexins. The structure and characteristics of neurexophilins indicate that they function as neuropeptides that may signal via alpha-neure…	GO:0007218|neuropeptide signaling pathway;	GO:0005576|extracellular region;	GO:0005102|receptor binding;	K16658	NXPH3; neurexophilin-3
ENSG00000084628	81	117	65.584	22	43	1.58173	0.000280522	Sodium/potassium-transporting ATPase subunit beta-1-interacting protein 1	NKAIN1	0.00260827	up	yes	protein_coding	chr1:31179745-31239554:-	gi|296317328|ref|NP_078798.2|	1095	1e-140	sodium/potassium-transporting ATPase subunit beta-1-interacting protein 1 precursor [Homo sapiens]	gi|296317327|ref|NM_024522.2|	2589	0	Homo sapiens Na+/K+ transporting ATPase interacting 1 (NKAIN1), mRNA	Q4KMZ8	311	1e-106	.	.	.	.	pfam05640	NKAIN	Na,K-Atpase Interacting protein. NKAIN (Na,K-Atpase INteracting) proteins are a family of evolutionary conserved transmembrane proteins that localize to neurons, that are critical for neuronal function, and that interact with the beta subunits, beta1 in vertebrates and beta in Drosophila, of Na,K-ATPase. NKAINs have highly conserved trans-membrane domains but otherwise no other characterized doma…	GO:0002028|regulation of sodium ion transport;	GO:0016021|integral component of membrane;GO:0005886|plasma membrane;	.	.	.
ENSG00000133101	118	112	64.8137	22	10	2.83083	2.39581e-10	Cyclin-A1	CCNA1	9.07936e-09	up	yes	protein_coding	chr13:36431520-36442882:+	gi|4502611|ref|NP_003905.1|	2326	0	cyclin-A1 isoform a [Homo sapiens]	gi|161377466|ref|NM_003914.3|	1879	0	Homo sapiens cyclin A1 (CCNA1), transcript variant 1, mRNA	P78396	822	0	SPBC582.03	150	1e-38	COG5024	pfam00134	Cyclin_N	Cyclin, N-terminal domain. Cyclins regulate cyclin dependent kinases (CDKs). Human cyclin-O is a Uracil-DNA glycosylase that is related to other cyclins. Cyclins contain two domains of similar all-alpha fold, of which this family corresponds with the N-terminal domain.	GO:0051301|cell division;GO:0000082|G1/S transition of mitotic cell cycle;GO:0007141|male meiosis I;GO:0007067|mitotic nuclear division;GO:0000083|regulation of transcription involved in G1/S transition of mitotic cell cycle;GO:0007283|spermatogenesis;	GO:0005829|cytosol;GO:0015630|microtubule cytoskeleton;GO:0005654|nucleoplasm;	.	K06627	CCNA; cyclin A
ENSG00000198108	107	106	64.236	22	24	2.18919	8.07854e-08	Chondroitin sulfate synthase 3	CHSY3	1.89706e-06	up	yes	protein_coding	chr5:129904472-130186634:+	gi|74271903|ref|NP_787052.3|	3996	0	chondroitin sulfate synthase 3 [Homo sapiens]	gi|42491196|emb|AJ578034.2|	3826	0	Homo sapiens mRNA for chodroitin synthase 2 (CHSY2 gene)	Q70JA7	1533	0	.	.	.	.	pfam05679	CHGN	Chondroitin N-acetylgalactosaminyltransferase.	GO:0060349|bone morphogenesis;GO:0002063|chondrocyte development;GO:0030206|chondroitin sulfate biosynthetic process;GO:0030279|negative regulation of ossification;GO:0045880|positive regulation of smoothened signaling pathway;GO:0009954|proximal/distal pattern formation;GO:0031667|response to nutrient levels;GO:0051923|sulfation;	GO:0005576|extracellular region;GO:0032580|Golgi cisterna membrane;GO:0000139|Golgi membrane;GO:0016021|integral component of membrane;GO:0016020|membrane;	GO:0047238|glucuronosyl-N-acetylgalactosaminyl-proteoglycan 4-beta-N-acetylgalactosaminyltransferase activity;GO:0046872|metal ion binding;GO:0050510|N-acetylgalactosaminyl-proteoglycan 3-beta-glucuronosyltransferase activity;	K13499	CHSY; chondroitin sulfate synthase [EC:2.4.1.175 2.4.1.226]
ENSG00000155629	75	108	63.4693	37	35	1.32938	0.00104231	Phosphoinositide 3-kinase adapter protein 1	PIK3AP1	0.00786137	up	yes	protein_coding	chr10:96593312-96720514:-	gi|45505139|ref|NP_689522.2|	4012	0	phosphoinositide 3-kinase adapter protein 1 [Homo sapiens]	gi|45505138|ref|NM_152309.2|	4803	0	Homo sapiens phosphoinositide-3-kinase adaptor protein 1 (PIK3AP1), mRNA	Q6ZUJ8	189	2e-54	.	.	.	.	pfam14545	DBB	Dof, BCAP, and BANK (DBB) motif,. The DBB domain is named from the Drosophila (Downstream of FGFR - Dof, also known as Heartbroken or Stumps) protein, the BANKS and BCAP, both signalling in B-cell pathway, proteins. This domain defines a minimal region required for mediating Dof dimerization. Since this domain can interact both with itself and with a region in the C-terminal part of the molecule,…	GO:0034122|negative regulation of toll-like receptor signaling pathway;GO:0014068|positive regulation of phosphatidylinositol 3-kinase signaling;GO:0034123|positive regulation of toll-like receptor signaling pathway;GO:0050727|regulation of inflammatory response;GO:0034134|toll-like receptor 2 signaling pathway;GO:0034142|toll-like receptor 4 signaling pathway;GO:0034154|toll-like receptor 7 sign…	GO:0005829|cytosol;GO:0016020|membrane;GO:0005886|plasma membrane;	GO:0036312|phosphatidylinositol 3-kinase regulatory subunit binding;	K12230	PIK3AP1, BCAP; phosphoinositide 3-kinase adapter protein 1
ENSG00000113248	98	96	62.8276	26	33	1.69328	2.61667e-05	Protocadherin beta-15	PCDHB15	0.000343588	up	yes	protein_coding	chr5:141245349-141249365:+	gi|9256610|ref|NP_061758.1|	3774	0	protocadherin beta-15 precursor [Homo sapiens]	gi|349732422|gb|AC244130.2|	4017	0	Homo sapiens BAC clone CH17-441C22 from chromosome 5, complete sequence	Q9Y5E8	234	1e-70	.	.	.	.	pfam08266	Cadherin_2	Cadherin-like. This cadherin domain is usually the most N-terminal copy of the domain.	GO:0007155|cell adhesion;GO:0007156|homophilic cell adhesion via plasma membrane adhesion molecules;GO:0007399|nervous system development;	GO:0005887|integral component of plasma membrane;GO:0032391|photoreceptor connecting cilium;	GO:0005509|calcium ion binding;	K16494	PCDHB; protocadherin beta
ENSG00000167244	105	82	62.6107	41	25	1.48469	0.000304866	Insulin-like growth factor II	IGF2	0.0027873	up	yes	protein_coding	chr11:2129112-2141238:-	gi|189083846|ref|NP_001121070.1|	1089	1e-143	insulin-like growth factor II isoform 2 [Homo sapiens]	gi|673132012|ref|NM_000612.5|	5170	0	Homo sapiens insulin like growth factor 2 (IGF2), transcript variant 1, mRNA	P01344	313	1e-102	.	.	.	.	pfam00049	Insulin	Insulin/IGF/Relaxin family. Superfamily includes insulins; relaxins; insulin-like growth factor; and bombyxin. All are secreted regulatory hormones. Disulfide rich, all-alpha fold. Alignment includes B chain, linker (which is processed out of the final product), and A chain.	GO:0044267|cellular protein metabolic process;GO:0006006|glucose metabolic process;GO:0008286|insulin receptor signaling pathway;GO:0038028|insulin receptor signaling pathway via phosphatidylinositol 3-kinase;GO:0007275|multicellular organismal development;GO:0001503|ossification;GO:0002576|platelet degranulation;GO:0042104|positive regulation of activated T cell proliferation;GO:0043085|positive…	GO:0070062|extracellular exosome;GO:0005576|extracellular region;GO:0005615|extracellular space;GO:0005886|plasma membrane;GO:0031093|platelet alpha granule lumen;	GO:0008083|growth factor activity;GO:0005158|insulin receptor binding;GO:0005159|insulin-like growth factor receptor binding;GO:0043539|protein serine/threonine kinase activator activity;GO:0030546|receptor activator activity;	K13769	IGF2; insulin-like growth factor 2
ENSG00000126583	96	107	62.46	32	17	2.0377	1.7855e-06	Protein kinase C gamma type (Fragment)	PRKCG	3.23524e-05	up	yes	protein_coding	chr19:53879190-53907652:+	gi|938403405|ref|NP_001303258.1|	3465	0	protein kinase C gamma type isoform 1 [Homo sapiens]	gi|938403408|ref|NM_002739.4|	3128	0	Homo sapiens protein kinase C gamma (PRKCG), transcript variant 2, mRNA	P05128	272	1e-85	.	.	.	.	pfam00069	Pkinase	Protein kinase domain.	GO:0007268|synaptic transmission;GO:0007635|chemosensory behavior;GO:0060384|innervation;GO:0035556|intracellular signal transduction;GO:0007611|learning or memory;GO:0043524|negative regulation of neuron apoptotic process;GO:1901799|negative regulation of proteasomal protein catabolic process;GO:0042177|negative regulation of protein catabolic process;GO:0031397|negative regulation of protein ub…	GO:0005911|cell-cell junction;GO:0005829|cytosol;GO:0030425|dendrite;GO:0005622|intracellular;GO:0005634|nucleus;GO:0048471|perinuclear region of cytoplasm;GO:0005886|plasma membrane;GO:0097060|synaptic membrane;	GO:0005524|ATP binding;GO:0004698|calcium-dependent protein kinase C activity;GO:0004672|protein kinase activity;GO:0004697|protein kinase C activity;GO:0004712|protein serine/threonine/tyrosine kinase activity;GO:0008270|zinc ion binding;	.	.
ENSG00000274267	86	99	62.0203	41	24	1.49598	0.000301822	Histone H3.1	HIST1H3B	0.00276677	up	yes	protein_coding	chr6:26031650-26032060:-	gi|635096702|ref|XP_007971598.1|	709	4e-93	PREDICTED: histone H3.1-like [Chlorocebus sabaeus]	gi|109731521|gb|BC096133.3|	411	0	Homo sapiens histone cluster 1, H3b, mRNA (cDNA clone MGC:116780 IMAGE:40002523), complete cds	Q6LED0	275	3e-94	.	.	.	.	pfam00125	Histone	Core histone H2A/H2B/H3/H4.	GO:0006335|DNA replication-dependent nucleosome assembly;GO:0006334|nucleosome assembly;GO:0002230|positive regulation of defense response to virus by host;GO:0051290|protein heterotetramerization;GO:0060968|regulation of gene silencing;GO:0098792|xenophagy;	GO:0070062|extracellular exosome;GO:0016020|membrane;GO:0000784|nuclear chromosome, telomeric region;GO:0000788|nuclear nucleosome;GO:0005654|nucleoplasm;GO:0000786|nucleosome;GO:0005634|nucleus;	GO:0031492|nucleosomal DNA binding;	K11253	H3; histone H3
ENSG00000124097	89	84	61.9192	52	25	1.15545	0.00621356	Putative high mobility group protein B1-like 1	HMGB1P1	0.0340522	up	yes	processed_pseudogene	chr20:57488392-57489027:-	gi|205780950|sp|B2RPK0.1|HGB1A_HUMAN	784	9e-103	RecName: Full=Putative high mobility group protein B1-like 1; AltName: Full=High mobility group protein B1 pseudogene 1; AltName: Full=Putative high mobility group protein 1-like 1; Short=HMG-1L1	gi|284520628|ref|NG_016433.1|	636	0	Homo sapiens high mobility group box 1 pseudogene 1 (HMGB1P1) on chromosome 20	B2RPK0	306	3e-104	YBR089c-a	61.6	9e-12	COG5648	pfam09011	HMG_box_2	HMG-box domain. This short 71 residue domain is an HMG-box domain. HMG-box domains mediate re-modelling of chromatin-structure. Mammalian HMG-box proteins are of two types: those that are non-sequence-specific DNA-binding proteins with two HMG-box domains and a long highly acidic C-tail; and a diverse group of sequence-specific transcription factor-proteins with either a single HMG-box or up to s…	GO:0006954|inflammatory response;	GO:0005694|chromosome;GO:0005634|nucleus;	GO:0003677|DNA binding;	.	.
ENSG00000177076	87	79	61.3332	42	39	1.014	0.00942847	Alkaline ceramidase 2	ACER2	0.0474301	up	yes	protein_coding	chr9:19409059-19452020:+	gi|119579038|gb|EAW58634.1|	1453	0	N-acylsphingosine amidohydrolase 3-like, partial [Homo sapiens]	gi|71043497|ref|NM_001010887.2|	2238	0	Homo sapiens alkaline ceramidase 2 (ACER2), mRNA	Q5QJU3	562	0	.	.	.	.	pfam05875	Ceramidase	Ceramidase. This family consists of several ceramidases. Ceramidases are enzymes involved in regulating cellular levels of ceramides, sphingoid bases, and their phosphates, EC:3.5.1.23.	GO:0006919|activation of cysteine-type endopeptidase activity involved in apoptotic process;GO:0035690|cellular response to drug;GO:0006672|ceramide metabolic process;GO:0033629|negative regulation of cell adhesion mediated by integrin;GO:0001953|negative regulation of cell-matrix adhesion;GO:0090285|negative regulation of protein glycosylation in Golgi;GO:0010942|positive regulation of cell deat…	GO:0005794|Golgi apparatus;GO:0000139|Golgi membrane;GO:0030173|integral component of Golgi membrane;	GO:0017040|ceramidase activity;GO:0071633|dihydroceramidase activity;	K01441	ACER1_2, ASAH3; alkaline ceramidase [EC:3.5.1.23]
ENSG00000186088	95	91	60.7239	35	24	1.63937	6.18356e-05	Gamma-secretase-activating protein	GSAP	0.000713455	up	yes	protein_coding	chr7:77310751-77416400:-	gi|148612805|ref|NP_059135.2|	4433	0	gamma-secretase-activating protein [Homo sapiens]	gi|34532834|dbj|AK126364.1|	3455	0	Homo sapiens cDNA FLJ44400 fis, clone TSTOM2002561	A4D1B5	326	3e-103	.	.	.	.	pfam14959	GSAP-16	gamma-Secretase-activating protein C-term. GSAP, or gamma-secretase-activating protein, also known as PION, regulates gamma-secretase activity. The holo-protein is a large, approx 850 residue protein that is rapidly cleaved to an active 16 kDa C-terminal fragment that is the stable, predominant form. GSAP is expressed in inclusion bodies and is important in brain function. It dramatically and sel…	GO:1902004|positive regulation of beta-amyloid formation;GO:0030162|regulation of proteolysis;	GO:0005802|trans-Golgi network;	GO:0001540|beta-amyloid binding;	.	.
ENSG00000173868	81	96	60.2694	44	22	1.41258	0.00101674	Phosphoethanolamine/phosphocholine phosphatase	PHOSPHO1	0.00769944	up	yes	protein_coding	chr17:49223362-49230766:-	gi|675660365|ref|XP_008995653.1|	1451	0	PREDICTED: phosphoethanolamine/phosphocholine phosphatase isoform X2 [Callithrix jacchus]	gi|219689096|ref|NM_001143804.1|	2173	0	Homo sapiens phosphatase, orphan 1 (PHOSPHO1), transcript variant 1, mRNA	Q8TCT1	418	4e-146	.	.	.	.	pfam06888	Put_Phosphatase	Putative Phosphatase. This family contains a number of putative eukaryotic acid phosphatases. Some family members represent the products of the PSI14 phosphatase family in Lycopersicon esculentum (Tomato).	GO:0035630|bone mineralization involved in bone maturation;GO:0001958|endochondral ossification;GO:0006656|phosphatidylcholine biosynthetic process;GO:0006646|phosphatidylethanolamine biosynthetic process;GO:0030500|regulation of bone mineralization;	GO:0005829|cytosol;GO:0065010|extracellular membrane-bounded organelle;GO:0005578|proteinaceous extracellular matrix;	GO:0046872|metal ion binding;GO:0016791|phosphatase activity;GO:0052731|phosphocholine phosphatase activity;GO:0052732|phosphoethanolamine phosphatase activity;GO:0016462|pyrophosphatase activity;	K06124	PHOSPHO1; phosphoethanolamine/phosphocholine phosphatase [EC:3.1.3.75]
ENSG00000128284	117	123	60.1454	1	2	6.30097	4.322e-12	Apolipoprotein L3	APOL3	2.12692e-10	up	yes	protein_coding	chr22:36140330-36166177:-	gi|22035646|ref|NP_663615.1|	1848	0	apolipoprotein L3 isoform 1 [Homo sapiens]	gi|240849167|ref|NM_145641.2|	3626	0	Homo sapiens apolipoprotein L3 (APOL3), transcript variant beta/a, mRNA	O95236	226	1e-70	.	.	.	.	pfam05461	ApoL	Apolipoprotein L. Apo L belongs to the high density lipoprotein family that plays a central role in cholesterol transport. The cholesterol content of membranes is important in cellular processes such as modulating gene transcription and signal transduction both in the adult brain and during neurodevelopment. There are six apo L genes located in close proximity to each other on chromosome 22q12 in…	GO:0006954|inflammatory response;GO:0042157|lipoprotein metabolic process;GO:0043123|positive regulation of I-kappaB kinase/NF-kappaB signaling;	GO:0005737|cytoplasm;GO:0005576|extracellular region;GO:0016020|membrane;	GO:0008289|lipid binding;GO:0005319|lipid transporter activity;GO:0004871|signal transducer activity;	K14480	APOL; apolipoprotein L
ENSG00000132122	70	98	59.6724	42	30	1.20928	0.00379992	Spermatogenesis-associated protein 6	SPATA6	0.0229264	up	yes	protein_coding	chr1:48295372-48472208:-	gi|9506603|ref|NP_061946.1|	2425	0	spermatogenesis-associated protein 6 isoform 1 precursor [Homo sapiens]	gi|555943715|ref|NM_019073.3|	4973	0	Homo sapiens spermatogenesis associated 6 (SPATA6), transcript variant 1, mRNA	Q3U6K5	121	3e-32	.	.	.	.	pfam14909	SPATA6	Spermatogenesis-assoc protein 6. This domain family is found in eukaryotes, and is approximately 140 amino acids in length. The family has similarity to the motor domain of kinesin related proteins and with the Caenorhabditis elegans neural calcium sensor protein (NCS###2).	GO:0030154|cell differentiation;GO:0044458|motile cilium assembly;GO:0007275|multicellular organismal development;GO:0007283|spermatogenesis;	GO:0005576|extracellular region;GO:0097224|sperm connecting piece;	.	.	.
ENSG00000135604	79	93	59.5561	43	25	1.32626	0.00160176	Syntaxin-11	STX11	0.0112747	up	yes	protein_coding	chr6:144150526-144188370:+	gi|767943789|ref|XP_011534515.1|	1332	2e-177	PREDICTED: syntaxin-11 isoform X2 [Homo sapiens]	gi|187423911|ref|NM_003764.3|	1926	0	Homo sapiens syntaxin 11 (STX11), mRNA	O75558	515	2e-178	.	.	.	.	pfam00804	Syntaxin	Syntaxin. Syntaxins are the prototype family of SNARE proteins. They usually consist of three main regions - a C-terminal transmembrane region, a central SNARE domain which is characteristic of and conserved in all syntaxins (pfam05739), and an N-terminal domain that is featured in this entry. This domain varies between syntaxin isoforms; in syntaxin 1A it is found as three alpha-helices with a l…	GO:0006886|intracellular protein transport;GO:0061025|membrane fusion;GO:0031629|synaptic vesicle fusion to presynaptic membrane;GO:0048278|vesicle docking;	GO:0005794|Golgi apparatus;GO:0016021|integral component of membrane;GO:0005886|plasma membrane;GO:0031201|SNARE complex;GO:0008021|synaptic vesicle;	GO:0005484|SNAP receptor activity;GO:0000149|SNARE binding;	K08487	STX11; syntaxin 11
ENSG00000042980	96	89	59.1887	34	20	1.76065	3.22972e-05	Disintegrin and metalloproteinase domain-containing protein 28	ADAM28	0.000413219	up	yes	protein_coding	chr8:24294040-24359018:+	gi|98985828|ref|NP_055080.2|	4042	0	disintegrin and metalloproteinase domain-containing protein 28 isoform 1 preproprotein [Homo sapiens]	gi|748983338|ref|NM_014265.5|	7052	0	Homo sapiens ADAM metallopeptidase domain 28 (ADAM28), transcript variant 1, mRNA	Q9UKQ2	198	6e-52	.	.	.	.	pfam01421	Reprolysin	Reprolysin (M12B) family zinc metalloprotease. The members of this family are enzymes that cleave peptides. These proteases require zinc for catalysis. Members of this family are also known as adamalysins. Most members of this family are snake venom endopeptidases, but there are also some mammalian proteins such as human ADAM8 and fertilin. Fertilin and closely related proteins appear to not have…	GO:0007283|spermatogenesis;	GO:0005576|extracellular region;GO:0016021|integral component of membrane;GO:0005886|plasma membrane;	GO:0046872|metal ion binding;GO:0004222|metalloendopeptidase activity;GO:0008237|metallopeptidase activity;	K08614	ADAM28; disintegrin and metalloproteinase domain-containing protein 28 [EC:3.4.24.-]
ENSG00000130540	89	79	59.0771	35	35	1.24066	0.00199463	Sulfotransferase 4A1	SULT4A1	0.0135351	up	yes	protein_coding	chr22:43824509-43862503:-	gi|7657633|ref|NP_055166.1|	1502	0	sulfotransferase 4A1 [Homo sapiens]	gi|20380141|gb|BC028171.1|	2537	0	Homo sapiens sulfotransferase family 4A, member 1, mRNA (cDNA clone MGC:40032 IMAGE:5243984), complete cds	Q9BR01	379	4e-124	.	.	.	.	pfam00685	Sulfotransfer_1	Sulfotransferase domain.	GO:0050427|3'-phosphoadenosine 5'-phosphosulfate metabolic process;GO:0008202|steroid metabolic process;	GO:0005829|cytosol;	GO:0004062|aryl sulfotransferase activity;GO:0008146|sulfotransferase activity;	K11823	SULT4A1; sulfotransferase 4A1 [EC:2.8.2.-]
ENSG00000120328	76	92	58.9493	34	35	1.26443	0.00189963	Protocadherin beta-12	PCDHB12	0.0129985	up	yes	protein_coding	chr5:141208697-141212571:+	gi|9256606|ref|NP_061755.1|	3889	0	protocadherin beta-12 precursor [Homo sapiens]	gi|392996984|gb|AC245460.2|	3853	0	Homo sapiens BAC clone CH17-393I4 from chromosome 5, complete sequence	Q9Y5F1	918	0	.	.	.	.	pfam08266	Cadherin_2	Cadherin-like. This cadherin domain is usually the most N-terminal copy of the domain.	GO:0007155|cell adhesion;GO:0007156|homophilic cell adhesion via plasma membrane adhesion molecules;GO:0007399|nervous system development;	GO:0005887|integral component of plasma membrane;	GO:0005509|calcium ion binding;	K16494	PCDHB; protocadherin beta
ENSG00000178573	95	82	58.4833	33	26	1.5651	0.000145185	Transcription factor Maf	MAF	0.00152157	up	yes	protein_coding	chr16:79585843-79600714:-	gi|5453736|ref|NP_005351.2|	1305	9e-169	transcription factor Maf isoform a [Homo sapiens]	gi|284813593|ref|NG_016440.1|	6384	0	Homo sapiens v-maf avian musculoaponeurotic fibrosarcoma oncogene homolog (MAF), RefSeqGene on chromosome 16	A7Z017	241	5e-68	.	.	.	.	pfam03131	bZIP_Maf	bZIP Maf transcription factor. Maf transcription factors contain a conserved basic region leucine zipper (bZIP) domain, which mediates their dimerization and DNA binding property. Thus, this family is probably related to pfam00170. This family also includes the DNA_binding domain of Skn-1, this domain lacks the leucine zipper found in other bZip domains, and binds DNA is a monomer.	GO:0070306|lens fiber cell differentiation;GO:0006357|regulation of transcription from RNA polymerase II promoter;	GO:0005634|nucleus;	GO:0043565|sequence-specific DNA binding;GO:0001228|transcriptional activator activity, RNA polymerase II transcription regulatory region sequence-specific binding;	K09035	CMAF, MAF; transcription factor Maf
ENSG00000108924	87	96	58.3929	23	29	1.79272	2.0193e-05	Hepatic leukemia factor	HLF	0.00027296	up	yes	protein_coding	chr17:55265012-55325065:+	gi|4504421|ref|NP_002117.1|	1221	2e-150	hepatic leukemia factor [Homo sapiens]	gi|94983916|ref|NM_002126.4|	5547	0	Homo sapiens hepatic leukemia factor (HLF), mRNA	Q16534	425	3e-137	.	.	.	.	pfam07716	bZIP_2	Basic region leucine zipper.	GO:0048511|rhythmic process;GO:0035914|skeletal muscle cell differentiation;	GO:0005634|nucleus;	GO:0000977|RNA polymerase II regulatory region sequence-specific DNA binding;GO:0001077|transcriptional activator activity, RNA polymerase II core promoter proximal region sequence-specific binding;	K09057	HLF; hepatic leukemia factor
ENSG00000154319	84	134	57.914	7	8	3.845	1.65429e-12	Protein FAM167A	FAM167A	8.53695e-11	up	yes	protein_coding	chr8:11421463-11474715:-	gi|119586020|gb|EAW65616.1|	1073	2e-132	chromosome 8 open reading frame 13, partial [Homo sapiens]	gi|170784819|ref|NM_053279.2|	4093	0	Homo sapiens family with sequence similarity 167 member A (FAM167A), mRNA	Q96KS9	399	1e-135	.	.	.	.	pfam11652	DUF3259	Protein of unknown function (DUF3259). This eukaryotic family of proteins has no known function.	GO:0019518|L-threonine catabolic process to glycine;	GO:0005743|mitochondrial inner membrane;	GO:0003824|catalytic activity;GO:0050662|coenzyme binding;	.	.
ENSG00000030419	100	61	57.6917	38	34	1.13598	0.00741631	Zinc finger protein Helios	IKZF2	0.0392501	up	yes	protein_coding	chr2:212999691-213152427:-	gi|354477266|ref|XP_003500843.1|	2712	0	PREDICTED: zinc finger protein Helios isoform X2 [Cricetulus griseus]	gi|767917236|ref|XM_011510819.1|	9036	0	PREDICTED: Homo sapiens IKAROS family zinc finger 2 (Helios) (IKZF2), transcript variant X22, mRNA	Q9UKS7	249	5e-73	.	.	.	.	pfam13465	zf-H2C2_2	Zinc-finger double domain.	GO:0045944|positive regulation of transcription from RNA polymerase II promoter;GO:0006351|transcription, DNA-templated;	GO:0005634|nucleus;	GO:0046872|metal ion binding;GO:0003700|transcription factor activity, sequence-specific DNA binding;GO:0044212|transcription regulatory region DNA binding;	K09220	IKZF, ZNFN1A; IKAROS family zinc finger protein
ENSG00000163293	109	68	57.5083	19	36	1.65209	0.00031374	Magnesium transporter NIPA3	NIPAL1	0.0028592	up	yes	protein_coding	chr4:47914142-48040173:+	gi|426344250|ref|XP_004038687.1|	1550	0	PREDICTED: magnesium transporter NIPA3 [Gorilla gorilla gorilla]	gi|960513862|ref|NM_207330.2|	5300	0	Homo sapiens NIPA like domain containing 1 (NIPAL1), mRNA	Q6NVV3	229	8e-133	.	.	.	.	pfam05653	Mg_trans_NIPA	Magnesium transporter NIPA. NIPA (nonimprinted in Prader-Willi/Angelman syndrome) is a family of integral membrane proteins which function as magnesium transporters.	GO:0015693|magnesium ion transport;	GO:0016021|integral component of membrane;GO:0016020|membrane;	GO:0015095|magnesium ion transmembrane transporter activity;	.	.
ENSG00000116990	74	90	56.4539	31	32	1.36095	0.00111005	Protein L-Myc	MYCL	0.00829507	up	yes	protein_coding	chr1:39895426-39902256:-	gi|296923785|ref|NP_001028254.2|	1720	0	protein L-Myc isoform 3 [Homo sapiens]	gi|296923784|ref|NM_001033082.2|	3256	0	Homo sapiens v-myc avian myelocytomatosis viral oncogene lung carcinoma derived homolog (MYCL), transcript variant 2, mRNA	P12524	150	5e-43	.	.	.	.	pfam01056	Myc_N	Myc amino-terminal region. The myc family belongs to the basic helix-loop-helix leucine zipper class of transcription factors, see pfam00010. Myc forms a heterodimer with Max, and this complex regulates cell growth through direct activation of genes involved in cell replication. Mutations in the C-terminal 20 residues of this domain cause unique changes in the induction of apoptosis, transformati…	GO:0045607|regulation of auditory receptor cell differentiation;	GO:0005634|nucleus;	GO:0003677|DNA binding;GO:0003700|transcription factor activity, sequence-specific DNA binding;	K09110	LMYC, MYCL; L-myc proto-oncogene protein
ENSG00000137841	87	69	56.3436	34	37	1.11098	0.00711243	1-phosphatidylinositol 4,5-bisphosphate phosphodiesterase beta-2	PLCB2	0.0380091	up	yes	protein_coding	chr15:40278176-40307935:-	gi|95147333|ref|NP_004564.2|	5779	0	1-phosphatidylinositol 4,5-bisphosphate phosphodiesterase beta-2 isoform 1 [Homo sapiens]	gi|62088745|dbj|AB209583.1|	4637	0	Homo sapiens mRNA for phospholipase C, beta 2 variant protein	Q00722	2182	0	.	.	.	.	pfam00388	PI-PLC-X	Phosphatidylinositol-specific phospholipase C, X domain. This associates with pfam00387 to form a single structural unit.	GO:0007202|activation of phospholipase C activity;GO:0043647|inositol phosphate metabolic process;GO:0035556|intracellular signal transduction;GO:0016042|lipid catabolic process;GO:0006644|phospholipid metabolic process;GO:0050913|sensory perception of bitter taste;GO:0007223|Wnt signaling pathway, calcium modulating pathway;	GO:0005829|cytosol;	GO:0005509|calcium ion binding;GO:0004435|phosphatidylinositol phospholipase C activity;GO:0004629|phospholipase C activity;GO:0004871|signal transducer activity;	K05858	PLCB; phosphatidylinositol phospholipase C, beta [EC:3.1.4.11]
ENSG00000110328	101	101	54.9291	14	6	3.32149	5.69194e-11	Polypeptide N-acetylgalactosaminyltransferase 18	GALNT18	2.38612e-09	up	yes	protein_coding	chr11:11270876-11622005:-	gi|635015168|ref|XP_008004895.1|	3215	0	PREDICTED: polypeptide N-acetylgalactosaminyltransferase 18 isoform X5 [Chlorocebus sabaeus]	gi|222446617|ref|NM_198516.2|	2504	0	Homo sapiens polypeptide N-acetylgalactosaminyltransferase 18 (GALNT18), mRNA	Q6P9A2	1196	0	.	.	.	.	pfam00535	Glycos_transf_2	Glycosyl transferase family 2. Diverse family, transferring sugar from UDP-glucose, UDP-N-acetyl- galactosamine, GDP-mannose or CDP-abequose, to a range of substrates including cellulose, dolichol phosphate and teichoic acids.	GO:0006486|protein glycosylation;	GO:0000139|Golgi membrane;GO:0016021|integral component of membrane;	GO:0030246|carbohydrate binding;GO:0046872|metal ion binding;GO:0004653|polypeptide N-acetylgalactosaminyltransferase activity;	K00710	GALNT; polypeptide N-acetylgalactosaminyltransferase [EC:2.4.1.41]
ENSG00000138411	92	72	54.7991	27	30	1.49967	0.000429615	E3 ubiquitin-protein ligase HECW2	HECW2	0.00371953	up	yes	protein_coding	chr2:196194370-196593692:-	gi|426338113|ref|XP_004033035.1|	8023	0	PREDICTED: E3 ubiquitin-protein ligase HECW2 [Gorilla gorilla gorilla]	gi|635059520|ref|XM_007965715.1|	7502	0	PREDICTED: Chlorocebus sabaeus HECT, C2 and WW domain containing E3 ubiquitin protein ligase 2 (HECW2), transcript variant X1, mRNA	Q9P2P5	248	5e-74	YER125w	410	1e-120	COG5021	pfam00632	HECT	HECT-domain (ubiquitin-transferase). The name HECT comes from Homologous to the E6-AP Carboxyl Terminus.	GO:0042787|protein ubiquitination involved in ubiquitin-dependent protein catabolic process;	GO:0005737|cytoplasm;GO:0005634|nucleus;	GO:0004842|ubiquitin-protein transferase activity;	K12168	HECW2; E3 ubiquitin-protein ligase HECW2 [EC:2.3.2.26]
ENSG00000241634	91	61	54.3092	31	36	1.15448	0.0073926	60S ribosomal protein L13	AC069499.1	0.0391714	up	yes	processed_pseudogene	chr3:108543367-108543875:-	gi|641699010|ref|XP_008137992.1|	166	7e-24	PREDICTED: 60S ribosomal protein L13 isoform X2 [Eptesicus fuscus]	gi|224493840|ref|NG_010428.1|	509	0	Homo sapiens ribosomal protein L13 pseudogene 8 (RPL13P8) on chromosome 3	Q9Z313	68.9	2e-13	.	.	.	.	pfam01294	Ribosomal_L13e	Ribosomal protein L13e.	GO:0006412|translation;	GO:0005840|ribosome;	GO:0003735|structural constituent of ribosome;	K02873	RP-L13e, RPL13; large subunit ribosomal protein L13e
ENSG00000180596	92	63	54.0129	32	31	1.27405	0.00304682	Histone H2B type 1-M	HIST1H2BC	0.0191301	up	yes	protein_coding	chr6:26114873-26123926:-	gi|880967038|ref|XP_005086728.2|	485	4e-58	PREDICTED: histone H2B type 1-K-like [Mesocricetus auratus]	gi|16307069|gb|BC009612.1|	659	0	Homo sapiens histone cluster 1, H2bc, mRNA (cDNA clone IMAGE:4102077), with apparent retained intron	P10854	188	5e-59	.	.	.	.	pfam00125	Histone	Core histone H2A/H2B/H3/H4.	GO:0006334|nucleosome assembly;	GO:0005737|cytoplasm;GO:0070062|extracellular exosome;GO:0000788|nuclear nucleosome;GO:0005654|nucleoplasm;GO:0005634|nucleus;	GO:0003677|DNA binding;	K11252	H2B; histone H2B
ENSG00000159905	86	66	53.8134	33	32	1.202	0.00451218	Zinc finger protein 221	ZNF221	0.0263438	up	yes	protein_coding	chr19:43951223-43967709:+	gi|157412267|ref|NP_037491.2|	3229	0	zinc finger protein 221 [Homo sapiens]	gi|6118378|gb|AF187987.1|	2492	0	Homo sapiens zinc finger protein ZNF221 mRNA, complete cds	Q9UK13	276	1e-87	.	.	.	.	pfam13900	GVQW	Putative binding domain. This short domain is often found nested inside other longer domains. The function is not known, but the domain carries a highly conserved GVQW motif. The members are rich in proline and cysteine. This may be a binding domain.	GO:0006355|regulation of transcription, DNA-templated;GO:0006351|transcription, DNA-templated;	GO:0005634|nucleus;	GO:0003677|DNA binding;GO:0046872|metal ion binding;GO:0003700|transcription factor activity, sequence-specific DNA binding;	K09228	KRAB; KRAB domain-containing zinc finger protein
ENSG00000119915	69	80	53.6353	40	27	1.13856	0.00793911	Elongation of very long chain fatty acids protein 3	ELOVL3	0.0414739	up	yes	protein_coding	chr10:102226328-102229589:+	gi|23097310|ref|NP_689523.1|	1439	0	elongation of very long chain fatty acids protein 3 [Homo sapiens]	gi|528319757|ref|NM_152310.2|	1371	0	Homo sapiens ELOVL fatty acid elongase 3 (ELOVL3), mRNA	Q9HB03	558	0	.	.	.	.	pfam01151	ELO	GNS1/SUR4 family. Members of this family are involved in long chain fatty acid elongation systems that produce the 26-carbon precursors for ceramide and sphingolipid synthesis. Predicted to be integral membrane proteins, in eukaryotes they are probably located on the endoplasmic reticulum. Yeast ELO3 affects plasma membrane H+-ATPase activity, and may act on a glucose-signaling pathway that contr…	GO:0036109|alpha-linolenic acid metabolic process;GO:0034625|fatty acid elongation, monounsaturated fatty acid;GO:0034626|fatty acid elongation, polyunsaturated fatty acid;GO:0019367|fatty acid elongation, saturated fatty acid;GO:0043651|linoleic acid metabolic process;GO:0035338|long-chain fatty-acyl-CoA biosynthetic process;GO:0030148|sphingolipid biosynthetic process;GO:0006636|unsaturated fat…	GO:0005783|endoplasmic reticulum;GO:0005789|endoplasmic reticulum membrane;GO:0030176|integral component of endoplasmic reticulum membrane;	GO:0009922|fatty acid elongase activity;	K10248	ELOVL3; elongation of very long chain fatty acids protein 3 [EC:2.3.1.199]
ENSG00000179630	85	86	53.5868	23	22	1.90562	1.1793e-05	Laccase domain-containing protein 1	LACC1	0.000170838	up	yes	protein_coding	chr13:43879284-43893932:+	gi|190194372|ref|NP_694950.2|	2214	0	laccase domain-containing protein 1 [Homo sapiens]	gi|190194373|ref|NM_001128303.1|	4262	0	Homo sapiens laccase domain containing 1 (LACC1), transcript variant 1, mRNA	Q8IV20	337	6e-113	BS_ylmD	111	3e-25	COG1496	pfam02578	Cu-oxidase_4	Multi-copper polyphenol oxidoreductase laccase. Laccases are multi-copper oxidoreductases able to oxidize a wide variety of phenolic and non-phenolic compounds and are widely distributed among both prokaryotes and eukaryotes. There are two main active catalytic sites with conserved histidines that are capable of binding four copper atoms.	.	GO:0005777|peroxisome;	GO:0005507|copper ion binding;	K05810	yfiH; laccase domain-containing protein
ENSG00000175175	90	69	53.2618	30	26	1.48328	0.000580815	Protein phosphatase 1E	PPM1E	0.00478693	up	yes	protein_coding	chr17:58755869-58985176:+	gi|30089948|ref|NP_055721.3|	3256	0	protein phosphatase 1E [Homo sapiens]	gi|387157887|ref|NM_014906.4|	6542	0	Homo sapiens protein phosphatase, Mg2+/Mn2+ dependent 1E (PPM1E), transcript variant 1, mRNA	Q8WY54	67.4	1e-09	YDL006w	128	1e-30	COG0631	pfam00481	PP2C	Protein phosphatase 2C. Protein phosphatase 2C is a Mn++ or Mg++ dependent protein serine/threonine phosphatase.	GO:0035690|cellular response to drug;GO:0006469|negative regulation of protein kinase activity;GO:0035970|peptidyl-threonine dephosphorylation;GO:0051496|positive regulation of stress fiber assembly;	GO:0005739|mitochondrion;GO:0005730|nucleolus;GO:0005634|nucleus;GO:0043234|protein complex;	GO:0046872|metal ion binding;GO:0004722|protein serine/threonine phosphatase activity;	.	.
ENSG00000238098	76	78	52.4117	28	29	1.4127	0.000964979	ATP-binding cassette sub-family A member 17	ABCA17P	0.00738657	up	yes	transcribed_unitary_pseudogene	chr16:2339150-2426699:+	gi|694961996|ref|XP_009428389.1|	1461	0	PREDICTED: LOW QUALITY PROTEIN: ATP-binding cassette sub-family A member 3-like [Pan troglodytes]	gi|148886678|ref|NR_003574.1|	4188	0	Homo sapiens ATP binding cassette subfamily A member 17, pseudogene (ABCA17P), non-coding RNA	E9PU17	72.8	7e-12	CAC0169	59.7	2e-08	COG1131	pfam13900	GVQW	Putative binding domain. This short domain is often found nested inside other longer domains. The function is not known, but the domain carries a highly conserved GVQW motif. The members are rich in proline and cysteine. This may be a binding domain.	GO:0006869|lipid transport;GO:0006638|neutral lipid metabolic process;	GO:0005783|endoplasmic reticulum;GO:0005789|endoplasmic reticulum membrane;GO:0016021|integral component of membrane;	GO:0005524|ATP binding;GO:0042626|ATPase activity, coupled to transmembrane movement of substances;	K05643	ABCA3; ATP-binding cassette, subfamily A (ABC1), member 3
ENSG00000108771	108	91	52.1413	7	5	4.0308	1.59061e-12	Probable ATP-dependent RNA helicase DHX58	DHX58	8.23336e-11	up	yes	protein_coding	chr17:42101404-42112733:-	gi|149408122|ref|NP_077024.2|	3389	0	probable ATP-dependent RNA helicase DHX58 [Homo sapiens]	gi|149408121|ref|NM_024119.2|	2617	0	Homo sapiens DEXH-box helicase 58 (DHX58), mRNA	Q96C10	303	1e-96	PAB0190_1	120	7e-28	COG1111	pfam11648	RIG-I_C-RD	C-terminal domain of RIG-I. This family of proteins represents the regulatory domain RD of RIG-I, a protein which initiates a signalling cascade that provides essential antiviral protection for the host. The RD domain binds viral RNA, activating the RIG-I ATPase by RNA-dependant dimerization. The structure of RD contains a zinc-binding domain and is thought to confer ligand specificity.	GO:0051607|defense response to virus;GO:0045087|innate immune response;GO:0045824|negative regulation of innate immune response;GO:0039534|negative regulation of MDA-5 signaling pathway;GO:0039536|negative regulation of RIG-I signaling pathway;GO:0032480|negative regulation of type I interferon production;GO:1900245|positive regulation of MDA-5 signaling pathway;GO:1900246|positive regulation of …	GO:0005737|cytoplasm;	GO:0005524|ATP binding;GO:0003677|DNA binding;GO:0003725|double-stranded RNA binding;GO:0004386|helicase activity;GO:0003727|single-stranded RNA binding;GO:0008270|zinc ion binding;	K12649	DHX58, LGP2; ATP-dependent RNA helicase DHX58 [EC:3.6.3.14]
ENSG00000180815	84	96	51.846	15	14	2.6151	2.87067e-08	Mitogen-activated protein kinase kinase kinase 15	MAP3K15	7.44096e-07	up	yes	protein_coding	chrX:19360056-19515261:-	gi|282847398|ref|NP_001001671.3|	6492	0	mitogen-activated protein kinase kinase kinase 15 [Homo sapiens]	gi|47077468|dbj|AK131477.1|	4675	0	Homo sapiens cDNA FLJ16645 fis, clone TESTI4031745, moderately similar to Mitogen-activated protein kinase kinase kinase 5 (EC 2.7.1.-)	Q6ZN16	2505	0	.	.	.	.	pfam13281	DUF4071	Domain of unknown function (DUF4071). This domain is found at the N-terminus of many serine-threonine kinase-like proteins.	GO:0000186|activation of MAPKK activity;	GO:0005622|intracellular;	GO:0005524|ATP binding;GO:0004709|MAP kinase kinase kinase activity;GO:0046872|metal ion binding;	K13986	MAP3K15; mitogen-activated protein kinase kinase kinase 15 [EC:2.7.11.25]
ENSG00000139767	84	64	51.7684	35	26	1.25837	0.00390493	Serine/arginine repetitive matrix protein 4	SRRM4	0.0234434	up	yes	protein_coding	chr12:118981495-119163051:+	gi|426374419|ref|XP_004054071.1|	1120	1e-128	PREDICTED: serine/arginine repetitive matrix protein 4 [Gorilla gorilla gorilla]	gi|319918876|ref|NM_194286.3|	8477	0	Homo sapiens serine/arginine repetitive matrix 4 (SRRM4), mRNA	A7MD48	216	6e-57	.	.	.	.	pfam15230	SRRM_C	Serine/arginine repetitive matrix protein C-terminus. This domain is found near to the C-terminus of Serine/arginine repetitive matrix proteins 3 and 4.	GO:0030154|cell differentiation;GO:0006397|mRNA processing;GO:0007399|nervous system development;GO:0000381|regulation of alternative mRNA splicing, via spliceosome;GO:0043484|regulation of RNA splicing;GO:0008380|RNA splicing;GO:0007605|sensory perception of sound;	GO:0005634|nucleus;	GO:0003729|mRNA binding;	.	.
ENSG00000102174	81	68	51.4936	38	21	1.32081	0.00324223	Phosphate-regulating neutral endopeptidase	PHEX	0.0201784	up	yes	protein_coding	chrX:22032441-22251310:+	gi|887209850|ref|NP_001297496.1|	3815	0	3 beta-hydroxysteroid dehydrogenase/Delta 5-->gi|90403592|ref|NP_000435.3| phosphate-regulating neutral endopeptidase isoform 1 [Homo sapiens]	gi|544346320|ref|NM_000444.5|	6169	0	Homo sapiens phosphate regulating endopeptidase homolog, X-linked (PHEX), transcript variant 1, mRNA	P78562	243	4e-74	MA2001	286	7e-81	COG3590	pfam05649	Peptidase_M13_N	Peptidase family M13. M13 peptidases are well-studied proteases found in a wide range of organisms including mammals and bacteria. In mammals they participate in processes such as cardiovascular development, blood-pressure regulation, nervous control of respiration, and regulation of the function of neuropeptides in the central nervous system. In bacteria they may be used for digestion of milk.	GO:0030282|bone mineralization;GO:0007267|cell-cell signaling;GO:0006464|cellular protein modification process;GO:0019637|organophosphate metabolic process;GO:0006508|proteolysis;GO:0001501|skeletal system development;	GO:0005783|endoplasmic reticulum;GO:0005794|Golgi apparatus;GO:0005887|integral component of plasma membrane;GO:0048471|perinuclear region of cytoplasm;GO:0005886|plasma membrane;	GO:0004177|aminopeptidase activity;GO:0004222|metalloendopeptidase activity;GO:0008270|zinc ion binding;	K08636	PHEX; phosphate-regulating neutral endopeptidase [EC:3.4.24.-]
ENSG00000115594	89	84	50.8107	15	17	2.41186	2.15904e-07	Interleukin-1 receptor type 1	IL1R1	4.67553e-06	up	yes	protein_coding	chr2:102064544-102179874:+	gi|4504659|ref|NP_000868.1|	3056	0	interleukin-1 receptor type 1 isoform 1 precursor [Homo sapiens]	gi|569026721|ref|NM_000877.3|	5143	0	Homo sapiens interleukin 1 receptor type 1 (IL1R1), transcript variant 1, mRNA	P14778	222	1e-67	.	.	.	.	pfam01582	TIR	TIR domain. The Toll/interleukin-1 receptor (TIR) homology domain is an intracellular signalling domain found in MyD88, interleukin 1 receptor and the Toll receptor. It contains three highly-conserved regions, and mediates protein-protein interactions between the Toll-like receptors (TLRs) and signal-transduction components. TIR-like motifs are also found in plant proteins thought to be involved …	GO:0007166|cell surface receptor signaling pathway;GO:0006955|immune response;GO:0070498|interleukin-1-mediated signaling pathway;GO:2000661|positive regulation of interleukin-1-mediated signaling pathway;GO:2000391|positive regulation of neutrophil extravasation;GO:0050727|regulation of inflammatory response;GO:0070555|response to interleukin-1;	GO:0009986|cell surface;GO:0005576|extracellular region;GO:0005887|integral component of plasma membrane;GO:0016020|membrane;GO:0005886|plasma membrane;	GO:0004908|interleukin-1 receptor activity;GO:0004909|interleukin-1, Type I, activating receptor activity;GO:0005161|platelet-derived growth factor receptor binding;GO:0004871|signal transducer activity;GO:0004888|transmembrane signaling receptor activity;	K04386	IL1R1; interleukin 1 receptor type I
ENSG00000074416	86	68	50.5454	26	24	1.60025	0.000300792	Monoglyceride lipase	MGLL	0.00276345	up	yes	protein_coding	chr3:127689062-127823250:-	gi|284793995|pdb|3JWE|A	1498	0	Chain A, Crystal Structure Of Human Mono-Glyceride Lipase In Complex With Sar629	gi|375268699|ref|NM_007283.6|	4642	0	Homo sapiens monoglyceride lipase (MGLL), transcript variant 1, mRNA	Q99685	266	2e-78	Rv0183	151	3e-38	COG2267	pfam12146	Hydrolase_4	Putative lysophospholipase. This domain is found in bacteria and eukaryotes and is approximately 110 amino acids in length. It is found in association with pfam00561. Many members are annotated as being lysophospholipases, and others as alpha-beta hydrolase fold-containing proteins.	GO:0036155|acylglycerol acyl-chain remodeling;GO:0046464|acylglycerol catabolic process;GO:0019369|arachidonic acid metabolic process;GO:0006633|fatty acid biosynthetic process;GO:0006954|inflammatory response;GO:0006629|lipid metabolic process;GO:2000124|regulation of endocannabinoid signaling pathway;GO:0050727|regulation of inflammatory response;GO:0051930|regulation of sensory perception of p…	GO:0005829|cytosol;GO:0005789|endoplasmic reticulum membrane;GO:0019898|extrinsic component of membrane;GO:0016020|membrane;GO:0005654|nucleoplasm;GO:0005886|plasma membrane;	GO:0047372|acylglycerol lipase activity;GO:0004622|lysophospholipase activity;GO:0042803|protein homodimerization activity;	K01054	MGLL; acylglycerol lipase [EC:3.1.1.23]
ENSG00000157601	75	70	50.2957	37	21	1.30703	0.00365986	Interferon-induced GTP-binding protein Mx1	MX1	0.0222714	up	yes	protein_coding	chr21:41420304-41459214:+	gi|222136617|ref|NP_002453.2|	3316	0	interferon-induced GTP-binding protein Mx1 isoform a [Homo sapiens]	gi|21755829|dbj|AK096355.1|	3443	0	Homo sapiens cDNA FLJ39036 fis, clone NT2RP7008360, highly similar to Interferon-induced GTP-binding protein Mx1	P20591	278	2e-86	YKR001c	234	3e-64	COG0699	pfam01031	Dynamin_M	Dynamin central region. This region lies between the GTPase domain, see pfam00350, and the pleckstrin homology (PH) domain, see pfam00169.	GO:0006355|regulation of transcription, DNA-templated;GO:0006351|transcription, DNA-templated;	GO:0005634|nucleus;	GO:0003677|DNA binding;GO:0046872|metal ion binding;	K14754	MX1; interferon-induced GTP-binding protein Mx1
ENSG00000205363	74	73	49.8558	31	23	1.42714	0.00122579	UPF0583 protein C15orf59	C15orf59	0.00902883	up	yes	protein_coding	chr15:73735431-73752747:-	gi|55642909|ref|XP_510662.1|	1303	7e-161	PREDICTED: UPF0583 protein C15orf59 homolog [Pan troglodytes]	gi|767984087|ref|XM_005254369.3|	6573	0	PREDICTED: Homo sapiens chromosome 15 open reading frame 59 (C15orf59), transcript variant X1, mRNA	Q2T9L4	306	3e-102	.	.	.	.	pfam15252	DUF4589	Domain of unknown function (DUF4589). This protein family is a domain of unknown function. The precise function of the protein domain remains to be elucidated. This family of proteins is found in eukaryotes and are typically between 215 and 293 amino acids in length. The protein contains two conserved sequence motifs: SSS and KST.	GO:0071294|cellular response to zinc ion;GO:0045926|negative regulation of growth;	GO:0005737|cytoplasm;GO:0005634|nucleus;GO:0048471|perinuclear region of cytoplasm;	GO:0008270|zinc ion binding;	.	.
ENSG00000163393	96	91	49.4848	7	6	3.82601	1.05332e-11	Solute carrier family 22 member 15	SLC22A15	4.913e-10	up	yes	protein_coding	chr1:115976498-116070054:+	gi|635105520|ref|XP_007975635.1|	2668	0	PREDICTED: solute carrier family 22 member 15 isoform X1 [Chlorocebus sabaeus]	gi|166197672|ref|NM_018420.2|	4720	0	Homo sapiens solute carrier family 22 member 15 (SLC22A15), mRNA	Q8IZD6	443	9e-156	.	.	.	.	pfam00083	Sugar_tr	Sugar (and other) transporter.	GO:0006811|ion transport;	GO:0016021|integral component of membrane;	GO:0022891|substrate-specific transmembrane transporter activity;	K08211	SLC22A15; MFS transporter, OCT family, solute carrier family 22 (organic cation transporter), member 15
ENSG00000127084	74	77	48.8937	24	22	1.69524	0.000158938	FYVE, RhoGEF and PH domain-containing protein 3	FGD3	0.00164143	up	yes	protein_coding	chr9:92947451-93036236:+	gi|134133248|ref|NP_001077005.1|	3750	0	FYVE, RhoGEF and PH domain-containing protein 3 isoform a [Homo sapiens]	gi|31322343|gb|AY211386.1|	4693	0	Homo sapiens FGD3 mRNA, complete cds	Q5JSP0	298	2e-93	SPAC1006.06	80.9	2e-14	COG5422	pfam00621	RhoGEF	RhoGEF domain. Guanine nucleotide exchange factor for Rho/Rac/Cdc42-like GTPases Also called Dbl-homologous (DH) domain. It appears that pfam00169 domains invariably occur C-terminal to RhoGEF/DH domains.	GO:0030036|actin cytoskeleton organization;GO:0007010|cytoskeleton organization;GO:0046847|filopodium assembly;GO:0043065|positive regulation of apoptotic process;GO:0008360|regulation of cell shape;GO:0043087|regulation of GTPase activity;GO:0035023|regulation of Rho protein signal transduction;GO:0051056|regulation of small GTPase mediated signal transduction;	GO:0005737|cytoplasm;GO:0005856|cytoskeleton;GO:0005829|cytosol;GO:0005794|Golgi apparatus;GO:0030027|lamellipodium;GO:0001726|ruffle;	GO:0005085|guanyl-nucleotide exchange factor activity;GO:0046872|metal ion binding;GO:0005089|Rho guanyl-nucleotide exchange factor activity;GO:0031267|small GTPase binding;	K05722	FGD3; FYVE, RhoGEF and PH domain containing 3
ENSG00000171517	83	93	48.8396	11	10	3.04831	1.97491e-09	Lysophosphatidic acid receptor 3	LPAR3	6.37452e-08	up	yes	protein_coding	chr1:84811602-84893213:-	gi|6912348|ref|NP_036284.1|	1701	0	lysophosphatidic acid receptor 3 [Homo sapiens]	gi|767903517|ref|XM_011541149.1|	3326	0	PREDICTED: Homo sapiens lysophosphatidic acid receptor 3 (LPAR3), transcript variant X1, mRNA	Q9UBY5	285	9e-93	.	.	.	.	pfam00001	7tm_1	7 transmembrane receptor (rhodopsin family). This family contains, amongst other G-protein-coupled receptors (GCPRs), members of the opsin family, which have been considered to be typical members of the rhodopsin superfamily. They share several motifs, mainly the seven transmembrane helices, GCPRs of the rhodopsin superfamily. All opsins bind a chromophore, such as 11-cis-retinal. The function of…	GO:0000187|activation of MAPK activity;GO:0032060|bleb assembly;GO:0007268|synaptic transmission;GO:0007187|G-protein coupled receptor signaling pathway, coupled to cyclic nucleotide second messenger;GO:0051928|positive regulation of calcium ion transport;GO:0048672|positive regulation of collateral sprouting;GO:0007204|positive regulation of cytosolic calcium ion concentration;GO:0051482|positiv…	GO:0030424|axon;GO:0005887|integral component of plasma membrane;GO:0005886|plasma membrane;	GO:0004930|G-protein coupled receptor activity;GO:0008289|lipid binding;GO:0070915|lysophosphatidic acid receptor activity;GO:0005543|phospholipid binding;	K04294	LPAR3, EDG7; lysophosphatidic acid receptor 3
ENSG00000171617	78	61	48.7965	34	24	1.24153	0.00562202	Ectoderm-neural cortex protein 1	ENC1	0.0314938	up	yes	protein_coding	chr5:74627406-74641424:-	gi|826351127|ref|XP_012520060.1|	3122	0	PREDICTED: ectoderm-neural cortex protein 1 isoform X1 [Propithecus coquereli]	gi|375268721|ref|NM_001256574.1|	5657	0	Homo sapiens ectodermal-neural cortex 1 (ENC1), transcript variant 2, mRNA	O14682	1112	0	.	.	.	.	pfam00651	BTB	BTB/POZ domain. The BTB (for BR-C, ttk and bab) or POZ (for Pox virus and Zinc finger) domain is present near the N-terminus of a fraction of zinc finger (pfam00096) proteins and in proteins that contain the pfam01344 motif such as Kelch and a family of pox virus proteins. The BTB/POZ domain mediates homomeric dimerization and in some instances heteromeric dimerization. The structure of the dimer…	GO:0007275|multicellular organismal development;GO:0017148|negative regulation of translation;GO:0007399|nervous system development;GO:0010976|positive regulation of neuron projection development;GO:0010499|proteasomal ubiquitin-independent protein catabolic process;GO:0016567|protein ubiquitination;	GO:0031463|Cul3-RING ubiquitin ligase complex;GO:0005737|cytoplasm;GO:0005856|cytoskeleton;GO:0043025|neuronal cell body;GO:0000790|nuclear chromatin;GO:0016363|nuclear matrix;GO:0005730|nucleolus;GO:0005654|nucleoplasm;GO:0005634|nucleus;	.	K10462	KLHL25_37, ENC1, ENC2; kelch-like protein 25/37 (ectoderm-neural cortex protein)
ENSG00000165215	57	85	48.7882	28	26	1.37906	0.00265581	Claudin-3	CLDN3	0.0170216	up	yes	protein_coding	chr7:73768997-73770270:-	gi|4502875|ref|NP_001297.1|	812	1e-103	claudin-3 [Homo sapiens]	gi|237649062|ref|NG_012023.1|	1274	0	Homo sapiens claudin 3 (CLDN3), RefSeqGene on chromosome 7	O15551	317	5e-105	.	.	.	.	pfam00822	PMP22_Claudin	PMP-22/EMP/MP20/Claudin family.	GO:0070830|bicellular tight junction assembly;GO:0016338|calcium-independent cell-cell adhesion via plasma membrane cell-adhesion molecules;GO:0003382|epithelial cell morphogenesis;GO:0051291|protein heterooligomerization;GO:0051260|protein homooligomerization;GO:0001666|response to hypoxia;	GO:0016327|apicolateral plasma membrane;GO:0005923|bicellular tight junction;GO:0070062|extracellular exosome;GO:0016021|integral component of membrane;GO:0005887|integral component of plasma membrane;GO:0016328|lateral plasma membrane;	GO:0005198|structural molecule activity;GO:0004888|transmembrane signaling receptor activity;	K06087	CLDN; claudin
ENSG00000256069	84	71	48.4207	32	9	1.90951	0.000236631	Pregnancy zone protein	A2MP1	0.00226119	up	yes	transcribed_unprocessed_pseudogene	chr12:9228533-9275817:-	gi|694948872|ref|XP_009423162.1|	2560	0	PREDICTED: LOW QUALITY PROTEIN: alpha-2-macroglobulin-like [Pan troglodytes]	gi|966970860|ref|XM_001118453.3|	1925	0	PREDICTED: Macaca mulatta alpha-2-macroglobulin-like (LOC722289), transcript variant X1, mRNA	Q61838	147	3e-34	TM0984	52	6e-07	COG2373	pfam07678	A2M_comp	A-macroglobulin complement component. This family includes the complement components region of the alpha-2-macroglobulin family.	GO:0007566|embryo implantation;	GO:0005576|extracellular region;GO:0005615|extracellular space;	GO:0004866|endopeptidase inhibitor activity;GO:0004867|serine-type endopeptidase inhibitor activity;	.	.
ENSG00000135205	69	68	47.9104	30	26	1.27119	0.00416626	Coiled-coil domain-containing protein 146	CCDC146	0.0246979	up	yes	protein_coding	chr7:77122434-77329533:+	gi|100814339|ref|NP_065930.2|	4496	0	coiled-coil domain-containing protein 146 [Homo sapiens]	gi|100814338|ref|NM_020879.2|	3333	0	Homo sapiens coiled-coil domain containing 146 (CCDC146), mRNA	Q8IYE0	236	5e-114	.	.	.	.	pfam02463	SMC_N	RecF/RecN/SMC N terminal domain. This domain is found at the N terminus of SMC proteins. The SMC (structural maintenance of chromosomes) superfamily proteins have ATP-binding domains at the N- and C-termini, and two extended coiled-coil domains separated by a hinge in the middle. The eukaryotic SMC proteins form two kind of heterodimers: the SMC1/SMC3 and the SMC2/SMC4 types. These heterodimers c…	.	GO:0005814|centriole;	.	.	.
ENSG00000143333	80	80	47.2959	20	11	2.35261	1.46226e-06	Regulator of G-protein signaling 16	RGS16	2.68974e-05	up	yes	protein_coding	chr1:182598623-182604408:-	gi|675745643|ref|XP_002760338.2|	971	1e-122	PREDICTED: regulator of G-protein signaling 16 isoform X1 [Callithrix jacchus]	gi|156416008|ref|NM_002928.3|	2427	0	Homo sapiens regulator of G-protein signaling 16 (RGS16), mRNA	O15492	374	7e-123	.	.	.	.	pfam00615	RGS	Regulator of G protein signaling domain. RGS family members are GTPase-activating proteins for heterotrimeric G-protein alpha-subunits.	GO:0007186|G-protein coupled receptor signaling pathway;GO:0009968|negative regulation of signal transduction;GO:0043547|positive regulation of GTPase activity;GO:0008277|regulation of G-protein coupled receptor protein signaling pathway;GO:0007601|visual perception;	GO:0005737|cytoplasm;GO:0031224|intrinsic component of membrane;GO:0005886|plasma membrane;	GO:0005516|calmodulin binding;GO:0005096|GTPase activator activity;	K16449	RGS; regulator of G-protein signaling
ENSG00000109072	65	73	47.1812	29	23	1.39108	0.00212794	Vitronectin	VTN	0.0142686	up	yes	protein_coding	chr17:28367276-28373091:-	gi|88853069|ref|NP_000629.3|	2425	0	vitronectin precursor [Homo sapiens]	gi|694967874|ref|XM_001146856.3|	2083	0	PREDICTED: Pan troglodytes vitronectin (VTN), mRNA	P04004	244	1e-76	.	.	.	.	pfam01033	Somatomedin_B	Somatomedin B domain.	GO:0007155|cell adhesion;GO:0033627|cell adhesion mediated by integrin;GO:0007160|cell-matrix adhesion;GO:0035987|endodermal cell differentiation;GO:0030198|extracellular matrix organization;GO:0006955|immune response;GO:0097421|liver regeneration;GO:0030195|negative regulation of blood coagulation;GO:0010951|negative regulation of endopeptidase activity;GO:0048709|oligodendrocyte differentiation…	GO:0071062|alphav-beta3 integrin-vitronectin complex;GO:0005604|basement membrane;GO:0072562|blood microparticle;GO:0070062|extracellular exosome;GO:0031012|extracellular matrix;GO:0005576|extracellular region;GO:0005615|extracellular space;GO:0005796|Golgi lumen;GO:0048237|rough endoplasmic reticulum lumen;	GO:0050840|extracellular matrix binding;GO:0008201|heparin binding;GO:0005178|integrin binding;GO:0030247|polysaccharide binding;GO:0005044|scavenger receptor activity;	K06251	VTN; vitronectin
ENSG00000177576	70	74	46.7681	15	29	1.68246	0.000502365	UPF0729 protein C18orf32	C18orf32	0.00423283	up	yes	protein_coding	chr18:49477250-49487252:-	gi|119583342|gb|EAW62938.1|	611	3e-73	hCG24487, isoform CRA_a [Homo sapiens]	gi|24796924|gb|AC100778.5|	5164	0	Homo sapiens chromosome 18, clone RP11-110H1, complete sequence	Q8TCD1	155	2e-46	.	.	.	.	pfam13900	GVQW	Putative binding domain. This short domain is often found nested inside other longer domains. The function is not known, but the domain carries a highly conserved GVQW motif. The members are rich in proline and cysteine. This may be a binding domain.	GO:0043123|positive regulation of I-kappaB kinase/NF-kappaB signaling;	.	GO:0004871|signal transducer activity;	.	.
ENSG00000178568	71	77	45.6035	23	13	2.02549	3.10768e-05	Receptor tyrosine-protein kinase erbB-4	ERBB4	0.000400309	up	yes	protein_coding	chr2:211375717-212538841:-	gi|397482690|ref|XP_003812552.1|	6995	0	PREDICTED: receptor tyrosine-protein kinase erbB-4 isoform X1 [Pan paniscus]	gi|110825959|ref|NM_005235.2|	11923	0	Homo sapiens erb-b2 receptor tyrosine kinase 4 (ERBB4), transcript variant JM-a/CVT-1, mRNA	Q15303	2695	0	.	.	.	.	pfam07714	Pkinase_Tyr	Protein tyrosine kinase.	GO:0061026|cardiac muscle tissue regeneration;GO:0016477|cell migration;GO:0021551|central nervous system morphogenesis;GO:0009880|embryonic pattern specification;GO:0007507|heart development;GO:0007595|lactation;GO:0060749|mammary gland alveolus development;GO:0030879|mammary gland development;GO:0060644|mammary gland epithelial cell differentiation;GO:0043653|mitochondrial fragmentation involve…	GO:0005901|caveola;GO:0005737|cytoplasm;GO:0016021|integral component of membrane;GO:0045121|membrane raft;GO:0005739|mitochondrion;GO:0005634|nucleus;GO:0005886|plasma membrane;GO:0014069|postsynaptic density;	GO:0005524|ATP binding;GO:0004716|receptor signaling protein tyrosine kinase activity;GO:0004714|transmembrane receptor protein tyrosine kinase activity;	K05085	ERBB4, HER4; receptor tyrosine-protein kinase erbB-4 [EC:2.7.10.1]
ENSG00000165181	74	65	45.5499	29	16	1.61149	0.000737383	Uncharacterized protein C9orf84	C9orf84	0.0058942	up	yes	protein_coding	chr9:111686173-111795008:-	gi|578817104|ref|XP_006717037.1|	7402	0	PREDICTED: uncharacterized protein C9orf84 isoform X2 [Homo sapiens]	gi|34532403|dbj|AK126055.1|	5029	0	Homo sapiens cDNA FLJ44067 fis, clone TESTI4037066	Q5VXU9	2660	0	.	.	.	.	pfam12194	Ste5_C	Protein kinase Fus3-binding. This domain family is found in eukaryotes, and is approximately 190 amino acids in length. This domain is the penultimate C terminal domain from the protein ste5 which co-catalyses the phosphorylation of fus3 by ste7. It is involved in the MAPK pathways. This domain is the minimal scaffold domain of ste5. It binds to the mitogen activated protein kinase fus3 before it…	GO:0055114|oxidation-reduction process;GO:0045730|respiratory burst;GO:0006801|superoxide metabolic process;	GO:0005829|cytosol;GO:0043020|NADPH oxidase complex;	GO:0035091|phosphatidylinositol binding;GO:0043325|phosphatidylinositol-3,4-bisphosphate binding;GO:0016176|superoxide-generating NADPH oxidase activator activity;GO:0016175|superoxide-generating NADPH oxidase activity;	.	.
ENSG00000166349	60	69	44.741	26	25	1.31973	0.00425922	V(D)J recombination-activating protein 1	RAG1	0.0251611	up	yes	protein_coding	chr11:36510709-36593156:+	gi|530395605|ref|XP_005253098.1|	5456	0	PREDICTED: V(D)J recombination-activating protein 1 isoform X1 [Homo sapiens]	gi|172072669|ref|NM_000448.2|	6561	0	Homo sapiens recombination activating gene 1 (RAG1), mRNA	P15918	2106	0	.	.	.	.	pfam12940	RAG1	Recombination-activation protein 1 (RAG1). This famiy contains recombination activating protein 1, which is the catalytic component of the RAG complex. The RAG complex is a multi-protein complex that mediates DNA cleavage during V(D)J (variable-diversity-joining) recombination. RAG1 mediates DNA-binding to the conseved recombination signal sequences (RSS). Many of the proteins in this family are …	GO:0002250|adaptive immune response;GO:0030183|B cell differentiation;GO:0006310|DNA recombination;GO:0010390|histone monoubiquitination;GO:0006955|immune response;GO:0043154|negative regulation of cysteine-type endopeptidase activity involved in apoptotic process;GO:0070244|negative regulation of thymocyte apoptotic process;GO:0045582|positive regulation of T cell differentiation;GO:0002331|pre-…	GO:0005654|nucleoplasm;GO:0005634|nucleus;	GO:0003677|DNA binding;GO:0004519|endonuclease activity;GO:0042393|histone binding;GO:0016874|ligase activity;GO:0046872|metal ion binding;GO:0042803|protein homodimerization activity;GO:0043565|sequence-specific DNA binding;GO:0061630|ubiquitin protein ligase activity;GO:0004842|ubiquitin-protein transferase activity;GO:0008270|zinc ion binding;	K10628	RAG1; V(D)J recombination-activating protein 1 [EC:2.3.2.27]
ENSG00000117226	101	76	44.6432	4	0	5.44923	1.13274e-10	Guanylate-binding protein 3	GBP3	4.51446e-09	up	yes	protein_coding	chr1:89006666-89022894:-	gi|112382372|ref|NP_060754.2|	2966	0	guanylate-binding protein 3 isoform 1 [Homo sapiens]	gi|164697811|dbj|AK309096.1|	3666	0	Homo sapiens cDNA, FLJ99137	Q9H0R5	185	2e-48	.	.	.	.	pfam02263	GBP	Guanylate-binding protein, N-terminal domain. Transcription of the anti-viral guanylate-binding protein (GBP) is induced by interferon-gamma during macrophage induction. This family contains GBP1 and GPB2, both GTPases capable of binding GTP, GDP and GMP.	GO:0051607|defense response to virus;	GO:0000139|Golgi membrane;GO:0048471|perinuclear region of cytoplasm;	GO:0005525|GTP binding;GO:0003924|GTPase activity;	.	.
ENSG00000164841	64	64	44.5306	20	31	1.30112	0.00599952	Transmembrane protein 74	TMEM74	0.0331582	up	yes	protein_coding	chr8:108606850-108787615:-	gi|23308545|ref|NP_694560.1|	1422	0	transmembrane protein 74 [Homo sapiens]	gi|34190633|gb|BC030710.2|	1738	0	Homo sapiens transmembrane protein 74, mRNA (cDNA clone MGC:33522 IMAGE:4819093), complete cds	Q96NL1	552	0	.	.	.	.	pfam14927	Neurensin	Neurensin. The neurensin family includes the neuronal membrane proteins neurensin-1 and neurensin-2. Neurensin-1 plays a role in neurite extension.	GO:0006914|autophagy;	GO:0000421|autophagosome membrane;GO:0031410|cytoplasmic vesicle;GO:0016021|integral component of membrane;GO:0005765|lysosomal membrane;	.	.	.
ENSG00000003147	58	72	43.9938	25	22	1.45061	0.00209583	Islet cell autoantigen 1	ICA1	0.0140979	up	yes	protein_coding	chr7:8113184-8262687:-	gi|767945379|ref|XP_011513647.1|	2685	0	PREDICTED: islet cell autoantigen 1 isoform X2 [Homo sapiens]	gi|451327628|ref|NM_001136020.2|	2458	0	Homo sapiens islet cell autoantigen 1 (ICA1), transcript variant 3, mRNA	Q05084	345	6e-116	.	.	.	.	pfam04629	ICA69	Islet cell autoantigen ICA69, C-terminal domain. This family includes a 69 kD protein which has been identified as an islet cell autoantigen in type I diabetes mellitus. Its precise function is unknown.	GO:0006836|neurotransmitter transport;GO:0050796|regulation of insulin secretion;	GO:0030054|cell junction;GO:0005737|cytoplasm;GO:0005829|cytosol;GO:0005794|Golgi apparatus;GO:0000139|Golgi membrane;GO:0030667|secretory granule membrane;GO:0030672|synaptic vesicle membrane;	.	.	.
ENSG00000144488	70	71	43.9272	17	19	1.9476	5.13943e-05	Espin-like protein	ESPNL	0.000611902	up	yes	protein_coding	chr2:238100157-238133287:+	gi|155969701|ref|NP_919288.2|	4658	0	espin-like protein isoform 1 [Homo sapiens]	gi|817474616|ref|NM_194312.3|	4683	0	Homo sapiens espin-like (ESPNL), transcript variant 1, mRNA	Q6ZVH7	1798	0	all2748	95.5	1e-19	COG0666	pfam12796	Ank_2	Ankyrin repeats (3 copies).	GO:0030154|cell differentiation;GO:0007399|nervous system development;GO:0006355|regulation of transcription, DNA-templated;GO:0006351|transcription, DNA-templated;	GO:0005634|nucleus;GO:0005667|transcription factor complex;	GO:0000977|RNA polymerase II regulatory region sequence-specific DNA binding;GO:0003712|transcription cofactor activity;GO:0003700|transcription factor activity, sequence-specific DNA binding;GO:0008134|transcription factor binding;GO:0001227|transcriptional repressor activity, RNA polymerase II transcription regulatory region sequence-specific binding;	.	.
ENSG00000130768	66	61	43.5142	18	30	1.37559	0.0044639	Acid sphingomyelinase-like phosphodiesterase 3b	SMPDL3B	0.0260709	up	yes	protein_coding	chr1:27934993-27959157:+	gi|57242798|ref|NP_055289.2|	2383	0	acid sphingomyelinase-like phosphodiesterase 3b isoform 1 precursor [Homo sapiens]	gi|752507679|ref|NM_001304579.1|	1913	0	Homo sapiens sphingomyelin phosphodiesterase acid like 3B (SMPDL3B), transcript variant 3, mRNA	Q92485	702	0	.	.	.	.	pfam00149	Metallophos	Calcineurin-like phosphoesterase. This family includes a diverse range of phosphoesterases, including protein phosphoserine phosphatases, nucleotidases, sphingomyelin phosphodiesterases and 2'-3' cAMP phosphodiesterases as well as nucleases such as bacterial SbcD or yeast MRE11. The most conserved regions in this superfamily centre around the metal chelating residues.	GO:0006954|inflammatory response;GO:0045087|innate immune response;GO:0046466|membrane lipid catabolic process;GO:0050728|negative regulation of inflammatory response;GO:0034122|negative regulation of toll-like receptor signaling pathway;GO:0006685|sphingomyelin catabolic process;	GO:0031225|anchored component of membrane;GO:0070062|extracellular exosome;GO:0005615|extracellular space;GO:0005886|plasma membrane;	GO:0016798|hydrolase activity, acting on glycosyl bonds;GO:0046872|metal ion binding;GO:0008081|phosphoric diester hydrolase activity;GO:0004767|sphingomyelin phosphodiesterase activity;	K01128	SMPDL3; sphingomyelin phosphodiesterase acid-like 3 [EC:3.1.4.-]
ENSG00000167034	67	68	43.4085	22	18	1.73628	0.000273258	Homeobox protein Nkx-3.1	NKX3-1	0.00255191	up	yes	protein_coding	chr8:23678693-23682927:-	gi|19923352|ref|NP_006158.2|	786	3e-93	homeobox protein Nkx-3.1 isoform 1 [Homo sapiens]	gi|208609997|ref|NM_006167.3|	3271	0	Homo sapiens NK3 homeobox 1 (NKX3-1), transcript variant 1, mRNA	Q99801	250	2e-81	.	.	.	.	pfam00046	Homeobox	Homeobox domain.	GO:0006919|activation of cysteine-type endopeptidase activity involved in apoptotic process;GO:0030521|androgen receptor signaling pathway;GO:0060442|branching involved in prostate gland morphogenesis;GO:0048754|branching morphogenesis of an epithelial tube;GO:0035690|cellular response to drug;GO:0071456|cellular response to hypoxia;GO:0071347|cellular response to interleukin-1;GO:0071383|cellula…	GO:0005622|intracellular;GO:0005634|nucleus;	GO:0004882|androgen receptor activity;GO:0001047|core promoter binding;GO:0030284|estrogen receptor activity;GO:0030331|estrogen receptor binding;GO:0042826|histone deacetylase binding;GO:0030295|protein kinase activator activity;GO:0043621|protein self-association;GO:0043565|sequence-specific DNA binding;GO:0000983|transcription factor activity, RNA polymerase II core promoter sequence-specific;…	K09348	NKX3-1; homeobox protein Nkx-3.1
ENSG00000163624	74	62	43.4045	17	22	1.77621	0.000237743	Phosphatidate cytidylyltransferase 1	CDS1	0.00227019	up	yes	protein_coding	chr4:84582979-84651338:+	gi|22035624|ref|NP_001254.2|	2382	0	phosphatidate cytidylyltransferase 1 [Homo sapiens]	gi|194578881|ref|NM_001263.3|	4461	0	Homo sapiens CDP-diacylglycerol synthase 1 (CDS1), mRNA	Q92903	218	6e-67	SPBC13A2.03	322	9e-97	COG0575	pfam01148	CTP_transf_1	Cytidylyltransferase family. The members of this family are integral membrane protein cytidylyltransferases. The family includes phosphatidate cytidylyltransferase EC:2.7.7.41 as well as Sec59 from yeast. Sec59 is a dolichol kinase EC:2.7.1.108.	GO:0016024|CDP-diacylglycerol biosynthetic process;GO:0006655|phosphatidylglycerol biosynthetic process;GO:0006661|phosphatidylinositol biosynthetic process;GO:0007602|phototransduction;GO:0007165|signal transduction;	GO:0005783|endoplasmic reticulum;GO:0005789|endoplasmic reticulum membrane;GO:0016021|integral component of membrane;	GO:0004142|diacylglycerol cholinephosphotransferase activity;GO:0004605|phosphatidate cytidylyltransferase activity;	K00981	E2.7.7.41, CDS1, CDS2, cdsA; phosphatidate cytidylyltransferase [EC:2.7.7.41]
ENSG00000104888	56	75	43.2467	24	19	1.59206	0.00100338	Vesicular glutamate transporter 1	SLC17A7	0.00761866	up	yes	protein_coding	chr19:49429401-49442360:-	gi|37590795|gb|AAH59379.1|	2827	0	Solute carrier family 17 (sodium-dependent inorganic phosphate cotransporter), member 7 [Homo sapiens]	gi|221316691|ref|NM_020309.3|	2973	0	Homo sapiens solute carrier family 17 member 7 (SLC17A7), mRNA	Q9P2U7	549	0	.	.	.	.	pfam07690	MFS_1	Major Facilitator Superfamily.	GO:0007420|brain development;GO:0060079|excitatory postsynaptic potential;GO:0014047|glutamate secretion;GO:0006811|ion transport;GO:0051938|L-glutamate import;GO:0007616|long-term memory;GO:0003407|neural retina development;GO:0006836|neurotransmitter transport;GO:0006817|phosphate ion transport;GO:0042137|sequestering of neurotransmitter;GO:0035249|synaptic transmission, glutamatergic;GO:009740…	GO:0030054|cell junction;GO:0044300|cerebellar mossy fiber;GO:0060203|clathrin-sculpted glutamate transport vesicle membrane;GO:0060076|excitatory synapse;GO:0016021|integral component of membrane;GO:0005886|plasma membrane;GO:0098794|postsynapse;GO:0048786|presynaptic active zone;GO:0030672|synaptic vesicle membrane;	GO:0008068|extracellular-glutamate-gated chloride channel activity;GO:0005315|inorganic phosphate transmembrane transporter activity;GO:0005313|L-glutamate transmembrane transporter activity;GO:0015321|sodium-dependent phosphate transmembrane transporter activity;GO:0015319|sodium:inorganic phosphate symporter activity;	K12302	SLC17A6_7_8; MFS transporter, ACS family, solute carrier family 17 (sodium-dependent inorganic phosphate cotransporter), member 6/7/8
ENSG00000250033	65	62	43.0212	17	29	1.43714	0.00325942	Putative uncharacterized protein encoded by LINC00269	SLC7A11-AS1	0.0202729	up	yes	processed_transcript	chr4:138057464-138178177:+	gi|119625542|gb|EAX05137.1|	527	5e-58	hCG1647865 [Homo sapiens]	gi|335353790|ref|NR_038380.1|	4654	0	Homo sapiens SLC7A11 antisense RNA 1 (SLC7A11-AS1), long non-coding RNA	Q8N2A0	50.4	1e-12	.	.	.	.	pfam13900	GVQW	Putative binding domain. This short domain is often found nested inside other longer domains. The function is not known, but the domain carries a highly conserved GVQW motif. The members are rich in proline and cysteine. This may be a binding domain.	GO:0033277|abortive mitotic cell cycle;GO:0000187|activation of MAPK activity;GO:0036302|atrioventricular canal development;GO:0007409|axonogenesis;GO:0060020|Bergmann glial cell differentiation;GO:0007420|brain development;GO:0021697|cerebellar cortex formation;GO:0000077|DNA damage checkpoint;GO:0048013|ephrin receptor signaling pathway;GO:0007173|epidermal growth factor receptor signaling path…	GO:0005737|cytoplasm;GO:0005829|cytosol;GO:0005739|mitochondrion;GO:0005634|nucleus;GO:0043234|protein complex;	GO:0016303|1-phosphatidylinositol-3-kinase activity;GO:0005158|insulin receptor binding;GO:0004726|non-membrane spanning protein tyrosine phosphatase activity;GO:0046934|phosphatidylinositol-4,5-bisphosphate 3-kinase activity;GO:0004721|phosphoprotein phosphatase activity;GO:0004725|protein tyrosine phosphatase activity;GO:0005070|SH3/SH2 adaptor activity;	.	.
ENSG00000204277	70	74	42.8159	22	7	2.30285	1.90832e-05	Zinc finger protein ENSP00000375192	LINC01993	0.00025982	up	yes	lincRNA	chr17:78261349-78278492:-	gi|34535838|dbj|BAC87449.1|	1037	6e-131	unnamed protein product [Homo sapiens]	gi|406855445|ref|NR_073178.1|	2934	0	Homo sapiens uncharacterized LOC100996291 (LOC100996291), long non-coding RNA	Q8WTZ3	95.9	3e-20	.	.	.	.	pfam13900	GVQW	Putative binding domain. This short domain is often found nested inside other longer domains. The function is not known, but the domain carries a highly conserved GVQW motif. The members are rich in proline and cysteine. This may be a binding domain.	GO:0006355|regulation of transcription, DNA-templated;GO:0006351|transcription, DNA-templated;	GO:0005634|nucleus;	GO:0003677|DNA binding;GO:0046872|metal ion binding;	.	.
ENSG00000189144	49	72	42.6064	23	27	1.25607	0.00980924	IST1 homolog	ZNF573	0.0489108	up	yes	protein_coding	chr19:37735833-37817300:-	gi|289577061|ref|NP_001166161.1|	3516	0	zinc finger protein 573 isoform 3 [Homo sapiens]	gi|40674408|gb|BC064962.1|	2495	0	Homo sapiens zinc finger protein 573, mRNA (cDNA clone MGC:74568 IMAGE:6141400), complete cds	P53990	158	3e-44	.	.	.	.	pfam01352	KRAB	KRAB box. The KRAB domain (or Kruppel-associated box) is present in about a third of zinc finger proteins containing C2H2 fingers. The KRAB domain is found to be involved in protein-protein interactions. The KRAB domain is generally encoded by two exons. The regions coded by the two exons are known as KRAB-A and KRAB-B. The A box plays an important role in repression by binding to corepressors, w…	GO:0006355|regulation of transcription, DNA-templated;GO:0006351|transcription, DNA-templated;	GO:0005634|nucleus;	GO:0003677|DNA binding;GO:0046872|metal ion binding;GO:0003700|transcription factor activity, sequence-specific DNA binding;	K19476	IST1; vacuolar protein sorting-associated protein IST1
ENSG00000267480	59	74	41.2261	18	15	1.99436	7.32051e-05	Uncharacterized protein C9orf85	AP001542.3	0.000830555	up	yes	antisense_RNA	chr18:12031178-12032181:-	gi|355563701|gb|EHH20263.1|	253	3e-24	hypothetical protein EGK_03078, partial [Macaca mulatta]	gi|551886417|tpe|HG509774.1|	527	0	TPA: Homo sapiens long non-coding RNA OTTHUMT00000452493.1 (RP11-703I16.1 gene), antisense	Q96MD7	88.6	1e-20	.	.	.	.	pfam13900	GVQW	Putative binding domain. This short domain is often found nested inside other longer domains. The function is not known, but the domain carries a highly conserved GVQW motif. The members are rich in proline and cysteine. This may be a binding domain.	GO:0007568|aging;GO:0030198|extracellular matrix organization;GO:0002268|follicular dendritic cell differentiation;GO:0002467|germinal center formation;GO:0007249|I-kappaB kinase/NF-kappaB signaling;GO:0006954|inflammatory response;GO:0045087|innate immune response;GO:0000122|negative regulation of transcription from RNA polymerase II promoter;GO:0038061|NIK/NF-kappaB signaling;GO:0051092|positiv…	GO:0033257|Bcl3/NF-kappaB2 complex;GO:0005737|cytoplasm;GO:0005829|cytosol;GO:0005654|nucleoplasm;GO:0005634|nucleus;	GO:0003682|chromatin binding;GO:0000978|RNA polymerase II core promoter proximal region sequence-specific DNA binding;GO:0003713|transcription coactivator activity;GO:0003700|transcription factor activity, sequence-specific DNA binding;GO:0001077|transcriptional activator activity, RNA polymerase II core promoter proximal region sequence-specific binding;	.	.
ENSG00000165507	76	75	41.0751	10	5	3.31541	8.78135e-09	Protein DEPP	C10orf10	2.53986e-07	up	yes	protein_coding	chr10:44970981-44978810:-	gi|5901938|ref|NP_008952.1|	970	1e-123	protein DEPP [Homo sapiens]	gi|4204189|dbj|AB022718.1|	2087	0	Homo sapiens mRNA for DEPP (decidual protein induced by progesterone), complete cds	Q5RBE4	378	4e-125	.	.	.	.	pfam15343	DEPP	Decidual protein induced by progesterone family. DEPP is a family of proteins expressed in various tissues, including pancreas, placenta, ovary, testis and kidney. High levels are found during the first trimester. Its expression is induced by progesterone, testosterone and, to a much lower extent, oestrogen. The family is alternatively known as fasting-induced gene protein, FIG.	.	GO:0005737|cytoplasm;	.	.	.
ENSG00000145349	68	59	39.9821	11	23	1.8705	0.000379201	Calcium/calmodulin-dependent protein kinase type II subunit delta	CAMK2D	0.00334793	up	yes	protein_coding	chr4:113451032-113761927:-	gi|675648058|ref|XP_002745503.2|	2924	0	PREDICTED: calcium/calmodulin-dependent protein kinase type II subunit delta isoform X6 [Callithrix jacchus]	gi|212549751|ref|NM_172127.2|	5820	0	Homo sapiens calcium/calmodulin-dependent protein kinase II delta (CAMK2D), transcript variant 1, mRNA	O77708	1055	0	.	.	.	.	pfam00069	Pkinase	Protein kinase domain.	GO:0010613|positive regulation of cardiac muscle hypertrophy;GO:0006468|protein phosphorylation;GO:0060341|regulation of cellular localization;	GO:0042383|sarcolemma;GO:0033017|sarcoplasmic reticulum membrane;	GO:0005524|ATP binding;GO:0004683|calmodulin-dependent protein kinase activity;	K04515	CAMK2; calcium/calmodulin-dependent protein kinase (CaM kinase) II [EC:2.7.11.17]
ENSG00000215146	59	59	38.2599	15	21	1.68788	0.00096196	Zinc finger protein 91	BX322639.1	0.00736678	up	yes	transcribed_unprocessed_pseudogene	chr10:42331866-42367974:-	gi|675641960|ref|XP_008979228.1|	1222	0	PREDICTED: LOW QUALITY PROTEIN: putative zinc finger protein 724 [Callithrix jacchus]	gi|211971053|ref|NR_024380.1|	6590	0	Homo sapiens zinc finger protein 91 pseudogene (LOC441666), non-coding RNA	Q05481	120	1e-25	.	.	.	.	pfam13900	GVQW	Putative binding domain. This short domain is often found nested inside other longer domains. The function is not known, but the domain carries a highly conserved GVQW motif. The members are rich in proline and cysteine. This may be a binding domain.	GO:0045892|negative regulation of transcription, DNA-templated;GO:0070895|negative regulation of transposon integration;GO:0006351|transcription, DNA-templated;	GO:0005634|nucleus;	GO:0003677|DNA binding;GO:0003700|transcription factor activity, sequence-specific DNA binding;GO:0008270|zinc ion binding;	K09228	KRAB; KRAB domain-containing zinc finger protein
[truncated: 121 more rows]

## Sheet: Down
Gene	HelaM3KO1_count	HelaM3KO2_count	baseMean	Hela1_count	Hela2_count	Log2FoldChange	pval	Uniprot:Description	GeneName	padj	Up/Down	Significant	Biotype	Position	NR:Seq-id	NR:Score	NR:Evalue	NR:Description	NT:Seq-id	NT:Score	NT:Evalue	NT:Description	Uniprot:UniProtKB-AC	Uniprot:Score	Uniprot:Evalue	COG:gene	COG:Score	COG:Eval	COG:num	Pfam:pfam_ID	Pfam:pfam_Name	Pfam:pfam_Description	GO:biological_process	GO:cellular_component	GO:molecular_function	KEGG:KO	KEGG:Description
[truncated: 455 more rows]

[truncated: 1 more sheets: All]
