# Supplementary material for: N6-methyladenosine regulates glycolysis of cancer cells through PDK4
Source: Nat Commun. 2020 May 22;11:2578. doi: 10.1038/s41467-020-16306-5 (PMC7244544; doi:10.1038/s41467-020-16306-5)
Supplement: Supplementary file 5 — Supplementary Data 2 [file 41467_2020_16306_MOESM5_ESM.xlsx]

## Sheet: Sheet1
Metabolic genes	mRNA-seq (>2)	m6A-seq>2		mRNA Overlap		m6A overlap		mRNA&m6A overlap
ACLY	TSPAN6	TBC1D10B		#N/A		#N/A		#N/A
ACO1	KLHL13	ZNF496		#N/A		#N/A		#N/A
ACO2	ICA1	SYDE2		#N/A		ACO2		#N/A
AGL	PDK4	RBM12B		#N/A		#N/A		PDK4
ALDOA	ACSM3	ASF1B		#N/A		#N/A		#N/A
ALDOB	LAMP2	TAF1C		#N/A		#N/A		#N/A
ALDOC	USH1C	FBXO2		#N/A		#N/A		#N/A
BPGM	BAIAP3	TAF1C		#N/A		#N/A		#N/A
CS	IL32	FAM83H		#N/A		#N/A		#N/A
DLAT	ALOX5	SLC25A25-AS1		#N/A		#N/A		#N/A
DLD	CXorf56	KIAA1211L		#N/A		#N/A		#N/A
DLST	SYT13	LMTK3		#N/A		#N/A		#N/A
ENO1	SNAI2	SLC38A10		#N/A		#N/A		#N/A
ENO2	GRAMD1B	KANK2		#N/A		#N/A		#N/A
ENO3	BIRC3	DAPK3		#N/A		#N/A		#N/A
FBP1	ABCC2	KANK2		#N/A		#N/A		#N/A
FBP2	GCLM	AATK		#N/A		#N/A		#N/A
FH	TYMP	KLHL22		#N/A		#N/A		TYMP
G6PC	IKZF2	FAM53B		#N/A		#N/A		#N/A
G6PC3	GAB2	C11orf95		#N/A		#N/A		#N/A
G6PD	TLL1	CARD10		#N/A		#N/A		#N/A
GALM	RAB27B	H1F0		#N/A		#N/A		#N/A
GBE1	TNC	RBM25		#N/A		#N/A		#N/A
GCK	CAPG	CACTIN		#N/A		#N/A		CAPG
GPI	ADAM28	SH3BP5L		#N/A		#N/A		#N/A
GSK3A	ARAP2	USP35		#N/A		#N/A		#N/A
GSK3B	ANO2	RTN4R		#N/A		#N/A		#N/A
GYS1	TNFRSF9	TNRC18		#N/A		#N/A		#N/A
GYS2	NFE2L3	NCKAP5L		#N/A		#N/A		#N/A
H6PD	ALX4	SH3BP5L		#N/A		#N/A		#N/A
HK2	KCNH2	IER5L		#N/A		HK2		#N/A
HK3	CYFIP2	ECE1		#N/A		#N/A		#N/A
IDH1	PRDM1	CSPG4		#N/A		#N/A		#N/A
IDH2	TMCC3	MTMR12		#N/A		#N/A		#N/A
IDH3A	CDK14	BORCS6		#N/A		#N/A		#N/A
IDH3B	ATP2B4	ENAH		#N/A		IDH3B		#N/A
IDH3G	TBXAS1	BEGAIN		#N/A		IDH3G		#N/A
MDH1	CDH3	EPOP		#N/A		#N/A		#N/A
MDH1B	VMP1	HELZ2		#N/A		#N/A		#N/A
MDH2	AHRR	H1FX		#N/A		#N/A		#N/A
OGDH	WISP2	IGFBP7		#N/A		#N/A		#N/A
PC	GLP2R	CKAP4		#N/A		#N/A		#N/A
PCK1	PRKCQ	PLEC		#N/A		#N/A		#N/A
PCK2	SLC9A3	HOXB6		#N/A		#N/A		#N/A
PDHA1	IFI35	MEGF6		#N/A		#N/A		#N/A
PDHB	REEP1	ZNF579		#N/A		#N/A		#N/A
PDK1	RASGRP2	PDE6D		#N/A		#N/A		#N/A
PDK2	PAGE1	SIX5		#N/A		#N/A		#N/A
PDK4	MAST4	BASP1		PDK4		PDK4		#N/A
PDP2	RORA	PLEC		#N/A		#N/A		#N/A
PDPR	HES2	PLEC		#N/A		#N/A		HES2
PFKL	ATP1B3	LRFN1		#N/A		#N/A		#N/A
PGAM2	SPTB	HELZ2		#N/A		#N/A		#N/A
PGK1	CNGB1	PTMS		#N/A		#N/A		#N/A
PGK2	SLC12A3	PLEC		#N/A		#N/A		#N/A
PGLS	RHOBTB1	PLEC		#N/A		#N/A		#N/A
PGM1	NOTCH3	EVPL		#N/A		#N/A		#N/A
PGM2	PPP2R2C	HDGFL2		#N/A		#N/A		#N/A
PGM3	MGLL	SLC38A10		#N/A		#N/A		MGLL
PHKA1	NTN4	AATK		#N/A		#N/A		#N/A
PHKB	ZNF532	ALKBH4		#N/A		#N/A		#N/A
PHKG1	SCARF1	SNTA1		#N/A		#N/A		#N/A
PHKG2	SEMA3C	EIF4A3		#N/A		#N/A		#N/A
PKLR	ADD2	ETS2		#N/A		#N/A		#N/A
PRPS1	CACNG4	MLLT1		#N/A		#N/A		#N/A
PRPS2	MBNL3	CDKN2B		#N/A		#N/A		#N/A
PRPSIL1	IL4R	ABHD15		#N/A		#N/A		#N/A
PYGL	UBE2A	LINC00602		#N/A		PYGL		#N/A
PYGM	EDN1	SPTBN2		#N/A		#N/A		#N/A
RBKS	TP73	PCYT2		#N/A		#N/A		#N/A
RPE	PTPRH	LINC00473		#N/A		#N/A		#N/A
RPIA	EPB41L3	ZBTB46		#N/A		#N/A		#N/A
SDHA	NKAIN1	OGFR		#N/A		#N/A		#N/A
SDHB	OVGP1	EPPK1		#N/A		#N/A		#N/A
SDHC	WNT11	SLC1A5		#N/A		#N/A		#N/A
SDHD	SNX10	FOXL2		#N/A		#N/A		#N/A
SUCLA2	ALG9	SLC35E2B		#N/A		#N/A		#N/A
SUCLG1	NLK	ZNF786		#N/A		#N/A		#N/A
SUCLG2	GNAO1	LINC00473		#N/A		#N/A		#N/A
TALDO1	DNMT3B	HK2		#N/A		#N/A		#N/A
TKT	ARHGAP28	IGFBP7		#N/A		#N/A		#N/A
TPI1	LZTS3	SLC25A20		#N/A		#N/A		LZTS3
UPG2	OAS1	ARHGAP39		#N/A		#N/A		#N/A
	P3H2	ZNF787		#N/A				P3H2
	CHRD	YIF1B		#N/A				#N/A
	RAPGEF4	ZNF513		#N/A				#N/A
	MFSD11	QSOX2		#N/A				#N/A
	IL11	SIX5		#N/A				#N/A
	CREM	SPRED2		#N/A				#N/A
	PALMD	FAM84B		#N/A				#N/A
	GGT1	BRAT1		#N/A				#N/A
	RASD2	BRAT1		#N/A				#N/A
	APOL1	TICAM1		#N/A				#N/A
	AP4S1	SLC7A5		#N/A				#N/A
	GSTZ1	SMARCD2		#N/A				#N/A
	GALNT16	OGFR		#N/A				#N/A
	SLC8A3	KLHL21		#N/A				#N/A
	BRMS1L	SCO2		#N/A				#N/A
	NFATC4	RAB3IL1		#N/A				#N/A
	NFATC2	BEGAIN		#N/A				#N/A
	SALL4	TUT1		#N/A				SALL4
	NTSR1	RDH13		#N/A				#N/A
	RNF24	NUMA1		#N/A				RNF24
	PLCB4	SLC10A3		#N/A				#N/A
	JAG1	CCND1		#N/A				#N/A
	ZNF516	KANK2		#N/A				#N/A
	ST8SIA5	C16orf74		#N/A				#N/A
	LAMA1	PEX6		#N/A				#N/A
	RNF125	FIZ1		#N/A				#N/A
	MXRA5	ZNF787		#N/A				#N/A
	PSMD10	TMUB1		#N/A				#N/A
	NKAP	EPPK1		#N/A				NKAP
	SRPX	ROR2		#N/A				#N/A
	STAG2	RAVER1		#N/A				#N/A
	SMARCA1	FLJ37453		#N/A				#N/A
	SLC25A14	WDR34		#N/A				#N/A
	PHEX	UBALD2		#N/A				#N/A
	USP11	NINL		#N/A				#N/A
	PBDC1	C21orf2		#N/A				#N/A
	FGF9	NRBP2		#N/A				#N/A
	WFDC1	PWWP2B		#N/A				#N/A
	LMF1	TUSC1		#N/A				#N/A
	XYLT1	EPPK1		#N/A				#N/A
	AP3B2	FBXO46		#N/A				#N/A
	BMF	RAPGEF1		#N/A				BMF
	PDGFRL	TMEM115		#N/A				#N/A
	NIPAL2	UFSP1		#N/A				#N/A
	NCALD	ZFHX3		#N/A				#N/A
	GSDMD	PLEC		#N/A				#N/A
	KCNN4	MRGPRE		#N/A				KCNN4
	TUBB4A	NOTCH2		#N/A				#N/A
	RELB	PLEC		#N/A				#N/A
	SLC17A7	AATK		#N/A				#N/A
	NOVA2	PLEC		#N/A				#N/A
	CASP14	ZNHIT2		#N/A				#N/A
	MYH14	MAP3K11		#N/A				#N/A
	CD33	RHOV		#N/A				#N/A
	ATP1A3	MEX3D		#N/A				#N/A
	SLC5A5	DEK		#N/A				#N/A
	KCNN1	SNRNP70		#N/A				#N/A
	ZNF85	MICAL3		#N/A				#N/A
	DNAH11	EEF1D		#N/A				#N/A
	PTN	TMEM123		#N/A				#N/A
	ATP6V0A4	TMUB1		#N/A				#N/A
	TSPAN12	IRS2		#N/A				TSPAN12
	CPVL	EEF1D		#N/A				#N/A
	GRB10	BCL2		#N/A				#N/A
	EPHB6	TNRC18		#N/A				#N/A
	SERPINE1	FARSA		#N/A				#N/A
	GIMAP2	RDH13		#N/A				#N/A
	CNTNAP3	FOXD1		#N/A				#N/A
	PRUNE2	PLCD3		#N/A				#N/A
	LHX6	DDN		#N/A				#N/A
	SUSD1	LXN		#N/A				#N/A
	DDX58	FBXO46		#N/A				#N/A
	BAG1	CCDC71L		#N/A				#N/A
	SH3GL2	DDX23		#N/A				#N/A
	RASSF4	C16orf91		#N/A				#N/A
	CXCL12	NORAD		#N/A				#N/A
	UNC5B	BCL2		#N/A				#N/A
	KAZALD1	KANK2		#N/A				KAZALD1
	DKK1	MARCKS		#N/A				#N/A
	DNAJC12	SNAPC4		#N/A				#N/A
	ALDH3A1	UBQLN1		#N/A				ALDH3A1
	DHX58	SMUG1		#N/A				#N/A
	COL1A1	PLEC		#N/A				COL1A1
	ABCC3	SOGA1		#N/A				#N/A
	HLF	JRK		#N/A				#N/A
	SLC16A6	ZC3H13		#N/A				#N/A
	VTN	CLTB		#N/A				#N/A
	USP46	TGFB1		#N/A				#N/A
	NKX3-2	ARID4B		#N/A				NKX3-2
	CRYAB	DRAP1		#N/A				#N/A
	VWA5A	SOCS3		#N/A				#N/A
	DTX4	SOGA1		#N/A				#N/A
	GALNT18	PLEC		#N/A				#N/A
	MDK	S100A11		#N/A				#N/A
	CYP27B1	SERTAD1		#N/A				#N/A
	TNS2	C21orf2		#N/A				#N/A
	OAS3	TTC28		#N/A				#N/A
	OAS2	PODXL2		#N/A				#N/A
	ADGRD1	COA4		#N/A				#N/A
	NEDD9	CAVIN3		#N/A				#N/A
	GABRR2	ZNF446		#N/A				#N/A
	SOD2	MYO10		#N/A				#N/A
	CD83	AMBRA1		#N/A				#N/A
	CRYBG1	HNRNPUL2		#N/A				#N/A
	PHACTR2	SPTBN2		#N/A				#N/A
	PCDHB5	KMT2D		#N/A				#N/A
	PCDHB15	LRP11		#N/A				#N/A
	PDGFRB	VAV2		#N/A				#N/A
	CPEB4	CBX4		#N/A				#N/A
	BCL6	LZTS3		#N/A				#N/A
	FRMD4B	HS6ST1		#N/A				#N/A
	TNNC1	ZBTB4		#N/A				TNNC1
	SLC30A3	ZNF697		#N/A				#N/A
	PDE1A	RABEP2		#N/A				#N/A
	FN1	SH3PXD2A		#N/A				#N/A
	IGFBP5	PNMA1		#N/A				#N/A
	EFHD1	C17orf62		#N/A				#N/A
	IL1R1	MEX3C		#N/A				#N/A
	PLCL1	ZBTB7A		#N/A				#N/A
	KYNU	PFN1		#N/A				#N/A
	WIPF1	RHBDF2		#N/A				WIPF1
	FBXO2	SGPP1		#N/A				FBXO2
	C1orf21	ZNF688		#N/A				#N/A
	RGS2	PACSIN2		#N/A				#N/A
	HPCAL4	MARCKSL1		#N/A				#N/A
	MYCL	GPR37		#N/A				MYCL
	RIMS3	ZWINT		#N/A				#N/A
	MFAP2	PLEC		#N/A				#N/A
	GBP3	RAPGEF1		#N/A				#N/A
	GBP1	VAMP2		#N/A				#N/A
	MAN1C1	PLEC		#N/A				#N/A
	TNFAIP3	PLEKHH3		#N/A				#N/A
	SGK1	ZC3H4		#N/A				#N/A
	CTGF	CITED4		#N/A				#N/A
	ABCG2	PLEC		#N/A				#N/A
	GDA	PLEC		#N/A				#N/A
	ONECUT2	PLEC		#N/A				#N/A
	NPC2	ITPRIP		#N/A				#N/A
	FLVCR2	PLEC		#N/A				#N/A
	IDE	NUP62		#N/A				IDE
	ELOVL3	MBD3		#N/A				#N/A
	IFIT3	FTH1		#N/A				#N/A
	IFIT2	ANO8		#N/A				#N/A
	PYROXD2	BBC3		#N/A				#N/A
	DUSP1	ABHD16B		#N/A				DUSP1
	INSL4	ZBTB4		#N/A				#N/A
	PCDHB12	PLEC		#N/A				#N/A
	KIAA1217	PLEC		#N/A				#N/A
	PLXDC2	ZC3H4		#N/A				#N/A
	RDH10	PLEC		#N/A				#N/A
	GJA3	PLEC		#N/A				#N/A
	RASL11A	AATK		#N/A				#N/A
	TWIST1	ZNF503		#N/A				TWIST1
	SPINK4	GPS2		#N/A				#N/A
	DNAI1	PLEC		#N/A				#N/A
	CALD1	PLEC		#N/A				CALD1
	SRGN	PLEC		#N/A				#N/A
	NFE2	PLEC		#N/A				#N/A
	MAGEA9	PLEC		#N/A				#N/A
	NMI	POLL		#N/A				#N/A
	RAP2C	CASKIN2		#N/A				RAP2C
	C4BPA	ENKD1		#N/A				#N/A
	C4BPB	LRRC75B		#N/A				#N/A
	HMGB1P1	NKX3-2		#N/A				#N/A
	ZNF831	PLEC		#N/A				#N/A
	RUNX2	PLEC		#N/A				#N/A
	MYRF	PLEC		#N/A				#N/A
	BMP4	REXO1		#N/A				#N/A
	PSD4	IRF2BP1		#N/A				#N/A
	C3	TAF3		#N/A				#N/A
	BMP2	KCTD1		#N/A				#N/A
	BFSP1	PPL		#N/A				#N/A
	ARMCX5	FAM220A		#N/A				#N/A
	MMP24	PLEC		#N/A				#N/A
	AMOT	PLEC		#N/A				#N/A
	PRKCG	CHD6		#N/A				#N/A
	IFI6	ZBTB7A		#N/A				#N/A
	FGD3	IQSEC1		#N/A				#N/A
	TSPAN8	HEIH		#N/A				#N/A
	PTPRB	PLEC		#N/A				#N/A
	DYRK2	PLEC		#N/A				#N/A
	ADGRE2	ARHGAP45		#N/A				#N/A
	SYNGR3	ARHGAP45		#N/A				#N/A
	GNG11	TPRN		#N/A				#N/A
	APOL3	PLEC		#N/A				#N/A
	TPST2	AJUBA		#N/A				#N/A
	HOXD10	CTSZ		#N/A				#N/A
	CGNL1	ATG3		#N/A				#N/A
	LOXL1	GAS1		#N/A				#N/A
	MTUS1	B3GNT9		#N/A				#N/A
	EPB41L4A	MOGS		#N/A				#N/A
	SAT1	PLEC		#N/A				#N/A
	KLHDC7B	ZNHIT2		#N/A				#N/A
	GDF15	OBSL1		#N/A				#N/A
	SULT4A1	OBSL1		#N/A				#N/A
	OLFM1	GPN2		#N/A				#N/A
	HELZ2	C1QL4		#N/A				HELZ2
	SAMD10	ADAM10		#N/A				SAMD10
	H19	LINC00847		#N/A				#N/A
	SMPDL3B	HOXB3		#N/A				#N/A
	DUSP9	TBC1D9B		#N/A				#N/A
	POLN	FBXL18		#N/A				#N/A
	EDA2R	ITPRIPL2		#N/A				#N/A
	GFPT2	PLEC		#N/A				#N/A
	KREMEN2	PIP5K1C		#N/A				#N/A
	MAP1B	CDKN1C		#N/A				#N/A
	KHDRBS3	MEGF6		#N/A				#N/A
	PRKAB2	TSR3		#N/A				PRKAB2
	MATN3	ZBTB4		#N/A				#N/A
	SPATA6	FITM2		#N/A				#N/A
	LINC00470	TTC28-AS1		#N/A				#N/A
	TRIM22	HR		#N/A				#N/A
	POPDC3	PLEC		#N/A				#N/A
	LANCL2	AJUBA		#N/A				#N/A
	KANK4	SH3BP5		#N/A				KANK4
	MTUS2	ARHGAP17		#N/A				#N/A
	CCNA1	STK32C		#N/A				#N/A
	SLF1	ZNF276		#N/A				#N/A
	RARRES3	FAAP20		#N/A				#N/A
	LRRCC1	STK32C		#N/A				#N/A
	MICAL2	MECP2		#N/A				#N/A
	RSAD2	BCAR1		#N/A				#N/A
	FST	BCAR1		#N/A				#N/A
	TMEM241	ZNF497		#N/A				#N/A
	DOCK2	TSC22D4		#N/A				#N/A
	SOX5	BAZ1A		#N/A				#N/A
	STK26	UBE2O		#N/A				#N/A
	HOOK1	ST3GAL2		#N/A				#N/A
	CYP2J2	GSEC		#N/A				#N/A
	TCN1	BCAR1		#N/A				#N/A
	ANXA1	LRRC59		#N/A				#N/A
	OASL	NINL		#N/A				#N/A
	HRK	CELSR1		#N/A				#N/A
	BICDL1	PRKAR1B		#N/A				#N/A
	CCDC146	ABTB2		#N/A				#N/A
	EPHA7	GGA3		#N/A				#N/A
	CGA	CREBZF		#N/A				#N/A
	B4GALNT1	TIMM8A		#N/A				#N/A
	KRT7	IKBIP		#N/A				#N/A
	STX11	ASB13		#N/A				#N/A
	BCO1	FRAT2		#N/A				#N/A
	AGT	HELZ2		#N/A				#N/A
	FAM129A	GUSBP11		#N/A				#N/A
	SP110	MAP3K11		#N/A				#N/A
	CHRND	DEDD2		#N/A				#N/A
	SERPINE2	H2AFY		#N/A				#N/A
	ALDH1L2	PLEC		#N/A				#N/A
	SLC41A2	CORO6		#N/A				#N/A
	PHF11	ITPKB		#N/A				#N/A
	SCRN1	TNRC18		#N/A				#N/A
	GPNMB	RILPL1		#N/A				#N/A
	RAPGEF5	TBX2-AS1		#N/A				#N/A
	ALPK3	TONSL		#N/A				#N/A
	HLX	ARHGAP39		#N/A				#N/A
	KIF12	PHF12		#N/A				#N/A
	CCL21	PINX1		#N/A				#N/A
	KIAA0319	ITPRIP		#N/A				#N/A
	IER3	EHD1		#N/A				#N/A
	FGFBP1	CORO6		#N/A				FGFBP1
	DDX60	NUAK2		#N/A				#N/A
	SORL1	LOC108783654		#N/A				#N/A
	MMP13	CNKSR3		#N/A				#N/A
	THBS1	RILPL1		#N/A				#N/A
	PAQR5	GPRIN1		#N/A				#N/A
	PLCB2	HELZ2		#N/A				#N/A
	STRA6	GORASP1		#N/A				#N/A
	CYP19A1	DAGLB		#N/A				#N/A
	IFI44L	UBL3		#N/A				#N/A
	IFI44	APBA3		#N/A				#N/A
	CLCA2	SH3PXD2A		#N/A				#N/A
	PLCE1	IRF2BP2		#N/A				#N/A
	ZNF365	TBC1D10B		#N/A				#N/A
	MYPN	PHF12		#N/A				#N/A
	HECW2	MECP2		#N/A				#N/A
	PARP9	SPTBN2		#N/A				#N/A
	CILP	BCAR1		#N/A				#N/A
	RASGEF1B	SNIP1		#N/A				#N/A
	LEF1	TMEM184A		#N/A				#N/A
	B4GALNT3	CCDC85C		#N/A				#N/A
	SLCO1C1	DMWD		#N/A				#N/A
	PHLDA1	LOC389834		#N/A				#N/A
	FOXN4	FAM86B3P		#N/A				#N/A
	SLC46A3	PPP1CA		#N/A				#N/A
	WDFY2	BCAR1		#N/A				#N/A
	SRRM4	SIX2		#N/A				#N/A
	C14orf37	GCFC2		#N/A				#N/A
	KCNH5	MOB3B		#N/A				#N/A
	UBE2Q2	CRK		#N/A				#N/A
	PCSK6	LOC100130283		#N/A				#N/A
	MCTP2	RNASEH2C		#N/A				#N/A
	CRTC3	BAIAP2-AS1		#N/A				#N/A
	MYLK3	MZF1-AS1		#N/A				MYLK3
	OSGIN1	SMPD4		#N/A				#N/A
	MYOCD	METTL16		#N/A				#N/A
	TAF4B	SAFB2		#N/A				#N/A
	IMPA2	LETM1		#N/A				#N/A
	RPRD1A	RRP1		#N/A				RPRD1A
	GAREM1	HR		#N/A				#N/A
	GATA6	STK32C		#N/A				#N/A
	TTYH2	CACTIN		#N/A				#N/A
	SECTM1	ANAPC7		#N/A				SECTM1
	RNF165	BCAR1		#N/A				#N/A
	MAPK4	SCAMP2		#N/A				#N/A
	TNFRSF11A	CSPG4		#N/A				#N/A
	STAC2	TBX2-AS1		#N/A				#N/A
	COL6A1	MED26		#N/A				#N/A
	COL6A2	PPP1R9B		#N/A				#N/A
	PADI3	DNAAF2		#N/A				#N/A
	PADI1	CTTN		#N/A				#N/A
	IL22RA1	H2AFY		#N/A				#N/A
	IGSF3	C17orf51		#N/A				IGSF3
	RGS16	ATP13A1		#N/A				RGS16
	CGN	GPKOW		#N/A				#N/A
	ADAMTSL4	CAVIN3		#N/A				#N/A
	DUSP10	FAM86B3P		#N/A				#N/A
	HHIPL2	OPA3		#N/A				#N/A
	SLC27A3	OBSL1		#N/A				#N/A
	ITPKB	B4GALT5		#N/A				ITPKB
	AFF3	PLXNB2		#N/A				#N/A
	SCN1A	FLJ32255		#N/A				#N/A
	FAM171B	PITX1		#N/A				#N/A
	NYAP2	ST5		#N/A				#N/A
	ACKR3	GSS		#N/A				#N/A
	ESPNL	OBSCN-AS1		#N/A				#N/A
	GRIP2	SAPCD2		#N/A				#N/A
	STAC	NUMA1		#N/A				#N/A
	IL17RD	SMAD6		#N/A				#N/A
	LRIG1	ST3GAL2		#N/A				#N/A
	COL8A1	TPM4		#N/A				#N/A
	PHLDB2	C19orf25		#N/A				#N/A
	STXBP5L	MN1		#N/A				#N/A
	SLIT2	TST		#N/A				#N/A
	VWA5B2	DLG5		#N/A				#N/A
	ATP10D	ZNF512B		#N/A				#N/A
	CAMK2D	PDZD4		#N/A				#N/A
	OSMR	PGP		#N/A				#N/A
	LIX1	VAMP2		#N/A				#N/A
	RASGEF1C	MBD3		#N/A				#N/A
	IRAK1BP1	RANGAP1		#N/A				#N/A
	ARHGAP18	STRADA		#N/A				#N/A
	SDK1	PPP1R3D		#N/A				#N/A
	CREB5	ACTB		#N/A				#N/A
	SHROOM2	ZNF512B		#N/A				#N/A
	CCNB3	RPP25L		#N/A				#N/A
	GCNA	GBA2		#N/A				#N/A
	GPC3	SLC41A1		#N/A				#N/A
	ZNF185	BCL9L		#N/A				#N/A
	CSGALNACT1	EHD1		#N/A				#N/A
	FAM83A	SCRN2		#N/A				#N/A
	SLC39A4	ACIN1		#N/A				#N/A
	PTGES	EVPL		#N/A				PTGES
	SERPING1	FAM156B		#N/A				#N/A
	ENDOD1	PITX1		#N/A				#N/A
	P4HA3	CARHSP1		#N/A				#N/A
	ADAM33	ITPKB		#N/A				#N/A
	ROM1	CARHSP1		#N/A				#N/A
	TAGLN	CDIPT		#N/A				#N/A
	LYPD1	FASN		#N/A				#N/A
	VEGFC	CDCA4		#N/A				#N/A
	ITPR1	C1QTNF2		#N/A				#N/A
	SLC7A11	SNRPA1		#N/A				#N/A
	CACNA1C	CBX4		#N/A				#N/A
	DLG5	RANGAP1		#N/A				DLG5
	FRMD4A	DDX41		#N/A				#N/A
	EDNRA	CARHSP1		#N/A				#N/A
	AKR1C2	EXOSC6		#N/A				#N/A
	RNF144A	CLDN15		#N/A				#N/A
	KCNE4	IRX3		#N/A				#N/A
	C18orf25	KCNN4		#N/A				#N/A
	SPOCK1	SLC20A1		#N/A				#N/A
	CAMK4	CTNNB1		#N/A				#N/A
	PART1	GAS1		#N/A				#N/A
	SCN3A	PP7080		#N/A				#N/A
	PLEKHG4B	GAS1		#N/A				#N/A
	CMTM7	FZR1		#N/A				#N/A
	ANKRD29	LINC00163		#N/A				#N/A
	LRRK1	FGD1		#N/A				#N/A
	GAL3ST2	SHARPIN		#N/A				#N/A
	TNIK	ZNF251		#N/A				#N/A
	FAM167A	SET		#N/A				#N/A
	PGM5	FAM102A		#N/A				#N/A
	SORBS2	TFPT		#N/A				#N/A
	ADAMTS5	HMGN1		#N/A				ADAMTS5
	GRAMD2B	SPOUT1		#N/A				#N/A
	PPM1J	PELP1		#N/A				#N/A
	PIK3AP1	PCYT2		#N/A				#N/A
	PXYLP1	MGAT1		#N/A				#N/A
	RAET1L	ARHGAP45		#N/A				#N/A
	CFAP70	ANO8		#N/A				#N/A
	TSPAN7	CAPZB		#N/A				#N/A
	SFXN2	TRIM7		#N/A				#N/A
	FAM122B	FBXL14		#N/A				#N/A
	CD109	IRF2BPL		#N/A				#N/A
	UBE2L6	PDXK		#N/A				#N/A
	TSC22D3	RANGAP1		#N/A				TSC22D3
	ETS2	GPR161		#N/A				ETS2
	MX1	LAMB2		#N/A				#N/A
	DGKI	FAM83H		#N/A				#N/A
	SVOPL	PRKAR1B		#N/A				#N/A
	ESYT3	ADCY6		#N/A				#N/A
	CLSTN2	STC2		#N/A				#N/A
	GPRASP2	CDCA4		#N/A				#N/A
	DUSP23	IRF2BP1		#N/A				#N/A
	EDA	PDE4DIP		#N/A				#N/A
	CCDC24	MGAT1		#N/A				#N/A
	RUNX1	MGAT1		#N/A				#N/A
	C1R	PLEC		#N/A				C1R
	SPON2	BRD3		#N/A				SPON2
	ZNF221	ARHGAP45		#N/A				#N/A
	CPAMD8	LSM10		#N/A				#N/A
	SLC37A1	ACBD6		#N/A				#N/A
	PDE9A	SHROOM1		#N/A				#N/A
	LRRC3	CEBPD		#N/A				#N/A
	ZNF208	MOB2		#N/A				#N/A
	FGFR4	LINC00938		#N/A				#N/A
	ALDH16A1	POMT2		#N/A				#N/A
	NTN3	ARHGAP45		#N/A				#N/A
	PLPP3	PIH1D1		#N/A				#N/A
	MXRA8	MEX3A		#N/A				#N/A
	SNX7	PLXND1		#N/A				#N/A
	GBP2	MAGEF1		#N/A				#N/A
	GBP4	LRFN1		#N/A				#N/A
	OLFML2B	LAGE3		#N/A				#N/A
	KIF26B	WDR82		#N/A				#N/A
	PKDCC	ECE1		#N/A				#N/A
	CTSS	ECE1		#N/A				#N/A
	CCNYL1	PRKAR1B		#N/A				#N/A
	NIPAL1	PABPN1		#N/A				#N/A
	ALPI	NEK9		#N/A				#N/A
	SLC22A15	ATG2A		#N/A				#N/A
	IGFBP7	PPP1R9B		#N/A				IGFBP7
	IFI16	C17orf62		#N/A				#N/A
	AIM2	SLC25A29		#N/A				#N/A
	CDS1	SLC25A29		#N/A				#N/A
	RBM47	SLC25A29		#N/A				#N/A
	DNAJC5G	SLC25A29		#N/A				#N/A
	CCR1	YWHAG		#N/A				#N/A
	DTX3L	TINCR		#N/A				#N/A
	ANKRD33B	EPOR		#N/A				#N/A
	SCGB3A2	IER5		#N/A				#N/A
	ERAP1	FAAP20		#N/A				#N/A
	EBF1	C2orf68		#N/A				#N/A
	T	PLEC		#N/A				#N/A
	BMPER	PLEC		#N/A				#N/A
	SYTL3	CYHR1		#N/A				#N/A
	HNF4G	CSPG4		#N/A				#N/A
	MED30	FAM171A2		#N/A				#N/A
	SBSPON	PDGFB		#N/A				#N/A
	TMEM74	PBXIP1		#N/A				#N/A
	MAMDC2	ENAH		#N/A				#N/A
	CYBB	RNF113A		#N/A				#N/A
	C9orf84	MOB3C		#N/A				#N/A
	CLDN3	IRF2BP2		#N/A				#N/A
	SLITRK5	PP7080		#N/A				#N/A
	OTUD1	STC2		#N/A				#N/A
	PGM2L1	ECE1		#N/A				#N/A
	C10orf10	SH3PXD2A		#N/A				#N/A
	FAAH2	CLUH		#N/A				#N/A
	DACT1	CASKIN2		#N/A				#N/A
	PRPF18	SCAND1		#N/A				#N/A
	OTOGL	YWHAQ		#N/A				#N/A
	LARGE2	PLEC		#N/A				#N/A
	IFI27	PLEC		#N/A				#N/A
	CLMN	SLC8B1		#N/A				#N/A
	C1QL3	PTPN21		#N/A				#N/A
	PLEKHF1	OTUD7B		#N/A				#N/A
	CYB5A	SCAND1		#N/A				#N/A
	RAG1	SEMA3B		#N/A				#N/A
	PPFIBP2	SEMA3B		#N/A				#N/A
	SERPINB7	ARHGAP39		#N/A				#N/A
	CCDC68	SPOUT1		#N/A				#N/A
	BEX3	ARHGAP39		#N/A				#N/A
	NAV2	FBXL19-AS1		#N/A				#N/A
	C18orf54	ZNF787		#N/A				#N/A
	NAT16	ETV3		#N/A				#N/A
	NKX3-1	CAB39		#N/A				#N/A
	TMEM92	TBL2		#N/A				#N/A
	IGF2	MNX1		#N/A				#N/A
	PROCA1	ZNF395		#N/A				PROCA1
	SPINT2	LINC00476		#N/A				#N/A
	IGFBP6	AHNAK		#N/A				#N/A
	MGAT5B	CDC42EP4		#N/A				#N/A
	TRANK1	ABHD12		#N/A				#N/A
	SCARA5	PDZD4		#N/A				SCARA5
	GLYCTK	OBSL1		#N/A				#N/A
	GNG4	OBSL1		#N/A				#N/A
	KIF5C	EPPK1		#N/A				#N/A
	ACOX2	AP5B1		#N/A				#N/A
	RAB31	NARFL		#N/A				#N/A
	LGI3	FAM83G		#N/A				#N/A
	AXIN2	GALK1		#N/A				#N/A
	CPLX1	GOLGA3		#N/A				#N/A
	IRS1	UBE2Q1		#N/A				#N/A
	MN1	ADGRL1		#N/A				MN1
	CA5B	NOSIP		#N/A				#N/A
	CXCL10	ZNF142		#N/A				#N/A
	SH3TC2	FUCA2		#N/A				#N/A
	CXCL11	WDR34		#N/A				#N/A
	BTD	ARF3		#N/A				#N/A
	ITGAM	CCDC142		#N/A				#N/A
	OTUD7A	NOA1		#N/A				#N/A
	TAS1R3	MEN1		#N/A				TAS1R3
	SIK2	ZNF768		#N/A				#N/A
	ADRA1B	PRSS8		#N/A				#N/A
	METTL7B	CENPBD1		#N/A				#N/A
	KRT86	C1orf216		#N/A				#N/A
	CDH2	LOC100287015		#N/A				#N/A
	GTSF1	AXIN1		#N/A				#N/A
	KCNS3	LOC100130417		#N/A				#N/A
	SOX7	PRKRA		#N/A				#N/A
	CHST11	MFHAS1		#N/A				#N/A
	KCND3	COMTD1		#N/A				#N/A
	PDE7B	DHX37		#N/A				#N/A
	LRRC8C	TMEM259		#N/A				#N/A
	LPAR3	CAPZB		#N/A				#N/A
	FGG	NT5C3B		#N/A				#N/A
	FGB	FAM32A		#N/A				#N/A
	ENC1	ETV3		#N/A				#N/A
	P2RY6	ZCCHC14		#N/A				#N/A
	NMRAL2P	ZNF524		#N/A				#N/A
	KLF17	LOC100130872		#N/A				#N/A
	CYP4F11	MXD4		#N/A				#N/A
	CALB2	FCHSD1		#N/A				#N/A
	FRMD3	SIRT7		#N/A				#N/A
	ARNT2	DARS-AS1		#N/A				#N/A
	TCEAL1	SHOX2		#N/A				#N/A
	PDE3A	TMEM65		#N/A				PDE3A
	CES3	MGEA5		#N/A				#N/A
	PARP14	H3F3B		#N/A				#N/A
	OLR1	SCAF1		#N/A				#N/A
	PTPRM	TSSK6		#N/A				#N/A
	TNFRSF10D	PHLDB3		#N/A				#N/A
	MST1	FAM208A		#N/A				#N/A
	C2orf70	SHOX2		#N/A				#N/A
	NABP1	TCTE3		#N/A				#N/A
	HSPB7	TNKS1BP1		#N/A				#N/A
	MUC13	IER2		#N/A				#N/A
	CD7	FBXO46		#N/A				#N/A
	JUP	EIF3B		#N/A				#N/A
	HAP1	APBA3		#N/A				#N/A
	PHOSPHO1	PTCD1		#N/A				#N/A
	C1QTNF1	TIMM8B		#N/A				#N/A
	GLIS1	SPSB2		#N/A				#N/A
	SLC6A19	FKBP10		#N/A				#N/A
	GALNTL6	C17orf75		#N/A				#N/A
	FZD4	ZNF337		#N/A				FZD4
	TEX36	MCM3AP		#N/A				#N/A
	ZDHHC14	ECE1		#N/A				#N/A
	PPM1E	ANXA2R		#N/A				#N/A
	TP53I11	EPPK1		#N/A				#N/A
	MCTP1	MVD		#N/A				#N/A
	CREG2	ARHGDIA		#N/A				#N/A
	ZDHHC21	OXLD1		#N/A				#N/A
	A2M	ZNF337		#N/A				#N/A
	JAKMIP2	MNX1		#N/A				#N/A
	HSD11B2	GABPB1-IT1		#N/A				#N/A
	DMRTA1	XPO6		#N/A				#N/A
	WDR25	LRRC75B		#N/A				#N/A
	PLA2G16	DNAJC11		#N/A				#N/A
	MYO1D	ECE1		#N/A				#N/A
	FOXC2	TMEM59		#N/A				#N/A
	ACER2	TRIM7		#N/A				#N/A
	AC021054.1	LRRC47		#N/A				#N/A
	SAMD9L	WDR26		#N/A				#N/A
	C18orf32	PGBD5		#N/A				#N/A
	JUN	OBSL1		#N/A				JUN
	MAMDC4	RERG		#N/A				#N/A
	CALHM5	LOC105371267		#N/A				#N/A
	ZNF114	DOK4		#N/A				#N/A
	CA8	AP5B1		#N/A				#N/A
	ERBB4	MRPL27		#N/A				#N/A
	MAF	PPP1R35		#N/A				#N/A
	ZNF713	ECE1		#N/A				#N/A
	PARP10	SOGA1		#N/A				#N/A
	KCTD12	URB1		#N/A				KCTD12
	CPNE7	C1orf159		#N/A				#N/A
	TMEM52	JMJD4		#N/A				#N/A
	FAM133A	EHD1		#N/A				#N/A
	TMTC2	DOK4		#N/A				#N/A
	WSCD1	MCAT		#N/A				#N/A
	ALOX12B	LOC152048		#N/A				#N/A
	LACC1	POLRMT		#N/A				#N/A
	FAM216B	ZNF335		#N/A				#N/A
	ABCA13	ECE1		#N/A				#N/A
	SSC5D	RNF168		#N/A				#N/A
	FGD6	TBCC		#N/A				#N/A
	HIST1H2AC	KMT2D		#N/A				#N/A
	HIST1H2BC	GABPB1-AS1		#N/A				#N/A
	MAP3K15	ZFHX3		#N/A				#N/A
	LSMEM1	CENPB		#N/A				#N/A
	TRAPPC5	FOXL2		#N/A				#N/A
	C6orf223	IK		#N/A				#N/A
	HKR1	MED22		#N/A				#N/A
	SLC35C1	RAB3IL1		#N/A				#N/A
	CLDN7	NDUFB10		#N/A				#N/A
	UBA7	BCAR3		#N/A				#N/A
	BACE2	BCAR3		#N/A				#N/A
	C1S	ARRDC1		#N/A				#N/A
	CACNB4	RRBP1		#N/A				#N/A
	SATB1	NES		#N/A				#N/A
	NXPH3	CCDC71		#N/A				#N/A
	CSF1R	PTCD1		#N/A				#N/A
	HCAR2	PSMD2		#N/A				#N/A
	GALNT9	NSD2		#N/A				#N/A
	CCDC159	FAM193B		#N/A				#N/A
	PCBP3	ST20-AS1		#N/A				#N/A
	FAM167B	UBE2M		#N/A				#N/A
	CCR3	DDRGK1		#N/A				#N/A
	OLFML1	ACO2		#N/A				#N/A
	PRKD1	XPC		#N/A				#N/A
	MAML2	KIF7		#N/A				#N/A
	SOCS3	RNF166		#N/A				SOCS3
	PDE4B	LONP1		#N/A				#N/A
	NELL2	WDR45		#N/A				#N/A
	OSBP2	IRF2BPL		#N/A				#N/A
	ZBTB7C	BCAR3		#N/A				#N/A
	IMMP2L	HS6ST1		#N/A				#N/A
	CA13	YBX3		#N/A				#N/A
	FLRT2	LOC100506548		#N/A				#N/A
	FAM43A	KLHDC4		#N/A				FAM43A
	MAGEA11	SH3GL1		#N/A				#N/A
	KIAA0825	JPH2		#N/A				#N/A
	NOTUM	GOLIM4		#N/A				NOTUM
	TMEM105	ARAP3		#N/A				#N/A
	SP140L	TMPO		#N/A				#N/A
	AC138393.1	TMEM120B		#N/A				#N/A
	IRF7	FOXA1		#N/A				#N/A
	SV2B	SLC25A29		#N/A				#N/A
	IFIT1	TERF2		#N/A				#N/A
	IFITM1	MTSS1L		#N/A				#N/A
	C15orf41	ACACA		#N/A				#N/A
	GSAP	POFUT2		#N/A				#N/A
	CYP4X1	TUBGCP6		#N/A				#N/A
	KRT10	BCAR3		#N/A				KRT10
	ESPN	ASXL2		#N/A				#N/A
	AKR1C1	PACSIN3		#N/A				#N/A
	GCNT1	PAFAH1B1		#N/A				#N/A
	FPR3	SLC2A1		#N/A				#N/A
	ATP13A5	HK2		#N/A				#N/A
	ISG15	FAM110C		#N/A				#N/A
	AMTN	IP6K1		#N/A				#N/A
	THSD4	LRRC58		#N/A				#N/A
	GABRD	TTLL11		#N/A				#N/A
	DNAH17	TLCD1		#N/A				#N/A
	DNER	CBX8		#N/A				#N/A
	WNT7B	WDR45B		#N/A				WNT7B
	OTOG	ANKRD11		#N/A				#N/A
	NCR3LG1	SMURF2		#N/A				#N/A
	IL17REL	FZR1		#N/A				#N/A
	SELL	LRPAP1		#N/A				#N/A
	DPYD	TMEM250		#N/A				#N/A
	LINC00319	SEPHS2		#N/A				#N/A
	ZDHHC11	PICSAR		#N/A				#N/A
	AC099489.1	PHLDA3		#N/A				#N/A
	TRMT2B	LAMTOR1		#N/A				#N/A
	H1F0	SPG7		#N/A				H1F0
	CLDN4	MEX3D		#N/A				#N/A
	ZNF573	SNX8		#N/A				#N/A
	TSPYL1	LOC100128494		#N/A				TSPYL1
	SH2D5	ZFC3H1		#N/A				#N/A
	MYT1	DCUN1D2		#N/A				#N/A
	SPATS2L	ELMSAN1		#N/A				#N/A
	HRCT1	ERF		#N/A				#N/A
	GREB1	MZT2A		#N/A				#N/A
	SRGAP3	ZNF148		#N/A				#N/A
	CD55	GNA12		#N/A				#N/A
	CACNA1H	TTLL11		#N/A				#N/A
	LAMA2	ITGB1BP1		#N/A				#N/A
	MAML3	STK10		#N/A				#N/A
	LAMB3	FAM193B		#N/A				LAMB3
	ZNF420	MCUR1		#N/A				#N/A
	ZNF772	GMEB2		#N/A				#N/A
	LRRC8B	THAP3		#N/A				#N/A
	SLC22A4	JUN		#N/A				#N/A
	SVIL	RBSN		#N/A				#N/A
	DACT3	CCDC85B		#N/A				#N/A
	CCDC180	CLCN7		#N/A				#N/A
	PLCG2	TMEM186		#N/A				#N/A
	CHSY3	HS3ST3A1		#N/A				#N/A
	LPAR1	ERF		#N/A				#N/A
	CACNA1E	LRP11		#N/A				#N/A
	ZNF485	EPPK1		#N/A				#N/A
	ZNF813	NCKAP5L		#N/A				#N/A
	HOXC4	CACNB1		#N/A				#N/A
	ZNF43	ZNF428		#N/A				#N/A
	SMOC1	LENG1		#N/A				#N/A
	RASSF9	ZBTB45		#N/A				#N/A
	GJC2	GSS		#N/A				#N/A
	CES1	ZBED3		#N/A				#N/A
	BHLHB9	CALD1		#N/A				#N/A
	CSAG1	ARRDC1		#N/A				#N/A
	HIST2H2BF	HNRNPUL1		#N/A				#N/A
	HIST2H2BC	FAM3A		#N/A				#N/A
	RBM20	MXD3		#N/A				#N/A
	TAP2	ARHGAP39		#N/A				#N/A
	LINC01993	FAM129B		#N/A				#N/A
	FAM71F2	SLC25A29		#N/A				#N/A
	VIT	ITPRIPL2		#N/A				#N/A
	C15orf59	ZBTB45		#N/A				#N/A
	CFI	C21orf2		#N/A				#N/A
	SAMD9	TUBGCP6		#N/A				#N/A
	KRT81	YARS		#N/A				#N/A
	AP001043.1	MOB3C		#N/A				#N/A
	AC117402.1	PAIP1		#N/A				#N/A
	DIO2	PAWR		#N/A				#N/A
	CHCHD2P4	ELMSAN1		#N/A				#N/A
	ASIC3	IRF2BPL		#N/A				#N/A
	MAGEA12	AHNAK2		#N/A				#N/A
	FIRRE	HIRIP3		#N/A				#N/A
	IMPDH1P5	RNF24		#N/A				#N/A
	LBH	CXorf40B		#N/A				#N/A
	UCA1	TMEM184A		#N/A				#N/A
	TTC3P1	PTCD1		#N/A				#N/A
	BX322639.1	ARL6IP4		#N/A				#N/A
	AC116351.1	VASH1		#N/A				#N/A
	MIR99AHG	PPP4C		#N/A				#N/A
	FAM72D	TLCD1		#N/A				#N/A
	LINC01139	FAAP100		#N/A				#N/A
	AL109918.1	PLEC		#N/A				#N/A
	KRT8P42	FOXN3		#N/A				#N/A
	MAGEA3	FOXN3		#N/A				MAGEA3
	SLC12A8	FOXN3		#N/A				SLC12A8
	APOL6	GFOD2		#N/A				#N/A
	BTBD19	EVA1B		#N/A				#N/A
	BCL6-AS1	COL7A1		#N/A				#N/A
	AL645608.1	CAVIN1		#N/A				#N/A
	AC011239.1	SIX2		#N/A				#N/A
	SLC9A3-AS1	HNRNPDL		#N/A				#N/A
	ZNF469	TMEM184A		#N/A				#N/A
	LINC01876	RARRES2		#N/A				#N/A
	LINC01535	SLC25A29		#N/A				#N/A
	U62317.1	SLC25A29		#N/A				#N/A
	AC244021.1	BEGAIN		#N/A				#N/A
	AL391056.1	AXIN1		#N/A				#N/A
	LINC01429	UBALD1		#N/A				#N/A
	TRIM60P18	ZNF668		#N/A				#N/A
	AL450306.1	ZNF668		#N/A				#N/A
	AL357060.1	RRBP1		#N/A				#N/A
	AL139220.2	HELZ2		#N/A				#N/A
	AL355472.1	RRP9		#N/A				#N/A
	MCTS1	LINC00473		#N/A				#N/A
	LINC00665	PLEC		#N/A				#N/A
	LYRM9	SLC25A29		#N/A				#N/A
	AC093797.1	DDT		#N/A				#N/A
	RNF224	SEC16A		#N/A				#N/A
	GAS6-AS1	ING1		#N/A				#N/A
	AL390778.2	TACSTD2		#N/A				#N/A
	AL022396.1	HYOU1		#N/A				#N/A
	ZNF736	LGALS3BP		#N/A				#N/A
	HLA-B	LMNB2		#N/A				#N/A
	C12orf75	CROCCP3		#N/A				#N/A
	LINC01366	MRGPRE		#N/A				#N/A
	LINC01010	AP5B1		#N/A				#N/A
	AC068446.1	WDR45		#N/A				#N/A
	B3GNT9	AHDC1		#N/A				B3GNT9
	CECR7	DENND1A		#N/A				#N/A
	RGL2	SLC25A29		#N/A				#N/A
	AL357060.2	SHPK		#N/A				#N/A
	LINC00322	PER1		#N/A				#N/A
	PRKCQ-AS1	TMEM160		#N/A				#N/A
	ABCA17P	HYAL1		#N/A				#N/A
	LINC00707	TNK2		#N/A				#N/A
	PSMB9	TNK2		#N/A				#N/A
	TCAM1P	TNK2		#N/A				#N/A
	HLA-DOB	HACD1		#N/A				#N/A
	AC069499.1	FRAT2		#N/A				#N/A
	UGT1A1	AJUBA		#N/A				#N/A
	INMT	MYBBP1A		#N/A				#N/A
	HOGA1	PCED1A		#N/A				#N/A
	PSG4	ZNF337		#N/A				#N/A
	RPS24P17	CORT		#N/A				#N/A
	UGT1A7	STX6		#N/A				#N/A
	CEBPA	HYAL1		#N/A				#N/A
	CASC8	TDP2		#N/A				#N/A
	AC119751.3	PRAG1		#N/A				#N/A
	AC026785.3	ROR2		#N/A				#N/A
	LINC01411	ADARB2		#N/A				#N/A
	TMEM158	VASH1-AS1		#N/A				#N/A
	SLC7A11-AS1	MLLT1		#N/A				#N/A
	YJEFN3	WNT7B		#N/A				#N/A
	FZD10-AS1	CPOX		#N/A				#N/A
	PURPL	SURF4		#N/A				#N/A
	AACSP1	CD63		#N/A				#N/A
	AC093535.1	GEMIN4		#N/A				#N/A
	AC010442.2	PIGU		#N/A				#N/A
	ZFPM2-AS1	TST		#N/A				#N/A
	AC108062.1	UBE2J2		#N/A				#N/A
	AC079054.1	FANCG		#N/A				#N/A
	AC090192.2	CD63		#N/A				#N/A
	AC027117.1	CCDC88C		#N/A				#N/A
	LINC01484	TFE3		#N/A				#N/A
	AC009435.1	IRS2		#N/A				#N/A
	ALG1L13P	EHD4		#N/A				#N/A
	CASC19	SDC1		#N/A				#N/A
	AP001781.2	AHNAK		#N/A				#N/A
	AC010768.2	DEXI		#N/A				#N/A
	AP003392.4	UBTF		#N/A				#N/A
	MIR100HG	KLC3		#N/A				#N/A
	AC079949.1	CLIC4		#N/A				#N/A
	A2MP1	LRPAP1		#N/A				#N/A
	CCDC150P1	BRD9		#N/A				#N/A
	AC048341.2	RHOF		#N/A				#N/A
	AL135838.1	AJUBA		#N/A				#N/A
	AL359399.1	TAF1C		#N/A				#N/A
	AC013652.1	POLRMT		#N/A				#N/A
	CTXND1	PIP5K1C		#N/A				#N/A
	AC069029.1	PPP6R1		#N/A				#N/A
	SCX	SRSF4		#N/A				#N/A
	AC110597.1	PHLDA3		#N/A				#N/A
	AL590004.4	STARD7		#N/A				#N/A
	AC003102.1	KIF5B		#N/A				#N/A
	LINC02170	IRS2		#N/A				#N/A
	AL353803.4	SARS2		#N/A				#N/A
	AC114947.2	SIX5		#N/A				#N/A
	FAM72C	PWWP2A		#N/A				#N/A
	UBBP4	COMMD5		#N/A				#N/A
	ANXA8L1	SHB		#N/A				#N/A
	ANXA8	ENG		#N/A				#N/A
	AP005119.2	NOTCH1		#N/A				#N/A
	AC018413.1	SAPCD2		#N/A				#N/A
	GATA6-AS1	VAC14		#N/A				#N/A
	RASSF5	PCED1A		#N/A				#N/A
	AL135905.2	MN1		#N/A				#N/A
	AC061992.1	NSMCE3		#N/A				#N/A
	AC005336.1	MYDGF		#N/A				#N/A
	DNAH17-AS1	PPM1F		#N/A				#N/A
	AP001542.3	SIAH2		#N/A				#N/A
	AC060766.4	BRD9		#N/A				#N/A
	CCDC177	TNKS1BP1		#N/A				#N/A
	MAGEA9B	RPP25		#N/A				#N/A
	AC010487.1	CDR2		#N/A				#N/A
	CSAG3	FBXO31		#N/A				#N/A
	ERVV-2	P3H4		#N/A				#N/A
	LINC01224	ZNF784		#N/A				#N/A
	AL606834.2	SCRIB		#N/A				#N/A
	AC025766.1	FAM129B		#N/A				#N/A
	AL391422.3	GEMIN4		#N/A				#N/A
	RASL10B	TRIM65		#N/A				#N/A
	LINC01050	KIAA0930		#N/A				#N/A
	MMP28	S100A16		#N/A				MMP28
	CCL5	LEMD2		#N/A				#N/A
	AC018714.1	PLEC		#N/A				#N/A
	ATP2B1-AS1	PLEC		#N/A				#N/A
	CD24	COMMD5		#N/A				#N/A
	GAS6-AS2	PACSIN3		#N/A				#N/A
	ADIRF-AS1	SDC3		#N/A				#N/A
	AL139393.2	PXDN		#N/A				#N/A
	AC107983.2	SH3PXD2B		#N/A				#N/A
	AC016717.2	FAM46A		#N/A				#N/A
	HIST1H2BG	SLC25A29		#N/A				#N/A
	BX640514.2	CCDC102A		#N/A				#N/A
	HIST1H3B	GMEB2		#N/A				#N/A
	AC026336.3	PXDC1		#N/A				#N/A
	AC243773.2	AHNAK		#N/A				#N/A
	AC099518.6	POLG		#N/A				#N/A
	CR381653.2	HOMER3		#N/A				#N/A
	AC003973.3	ERF		#N/A				#N/A
	AC008957.3	ITGB1BP1		#N/A				#N/A
	AC092919.2	ROCK2		#N/A				#N/A
	LINC01667	AFAP1		#N/A				#N/A
	CU639417.5	TRIM35		#N/A				#N/A
	AC093908.1	NINJ1		#N/A				#N/A
	LINC00602	CHID1		#N/A				LINC00602
	AL356234.2	ZNF653		#N/A				#N/A
	AL121759.2	SIX5		#N/A				#N/A
	FAM238C	HNRNPU		#N/A				#N/A
		SFMBT1		#N/A
		TBC1D9		#N/A
		MGAT1		#N/A
		AHNAK2		#N/A
		TICAM1		#N/A
		ZNF142		#N/A
		TNK2		#N/A
		TNK2		#N/A
		PPP2CB		#N/A
		CORO2A		#N/A
		GOLGA3		#N/A
		ING1		#N/A
		NDRG2		#N/A
		KIF7		#N/A
		MYO18A		#N/A
		FOXRED2		#N/A
		PXDN		#N/A
		BRD9		#N/A
		ZNF319		#N/A
		SAFB2		#N/A
		LYPD3		#N/A
		SYMPK		#N/A
		CENPB		#N/A
		P3H1		#N/A
		HNRNPU		#N/A
		DARS		#N/A
		WDR91		#N/A
		ABCA2		#N/A
		ADAMTS1		#N/A
		TAS1R3		#N/A
		MAD2L2		#N/A
		STAT1		#N/A
		LRPAP1		#N/A
		PAPSS1		#N/A
		ZBED8		#N/A
		ZEB1-AS1		#N/A
		SLC25A29		#N/A
		IRX3		#N/A
		TP53		#N/A
		UBTF		#N/A
		CDC42EP4		#N/A
		CCDC57		#N/A
		MBP
		LIG1
		TBC1D20
		CBX6
		CD63
		FBF1
		CHPF
		PTCH1
		OSBPL5
		BORCS6
		FCHSD1
		TNS3
		VIPR2
		PLEC
		PPP4R3A
		NIPA2
		THAP10
		KIF7
		PAGR1
		CAVIN1
		UQCR11
		ZNF337
		MICAL3
		FLNA
		OTUD7B
		PBXIP1
		EGLN1
		SLC12A8
		UBTF
		CUEDC1
		DUS3L
		CCDC80
		TNK2
		LRCH4
		HINT2
		SAPCD2
		SLC37A4
		MTHFS
		PSMD3
		PITPNM3
		ZNF784
		SOGA1
		TYMP
		MXD4
		PLEC
		PLEC
		KMT2D
		PCYT2
		TMEM259
		FBXO2
		HSPB11
		COL7A1
		XPA
		EDF1
		EDF1
		FBXO31
		C1orf174
		PLEC
		FIBCD1
		TRIM44
		RHBDD3
		DUSP2
		LYAR
		MXD3
		MGAT1
		P3H4
		LMNB2
		SLC25A23
		STAT1
		ZBED3
		TSPYL1
		FNBP1
		SNAPC4
		LOC143666
		FANCF
		IRS2
		GCH1
		DOHH
		HOMER3
		HOMER3
		LRRC41
		MSRB1
		MKL1
		PLEC
		PLEC
		GOLGA3
		LOC105371925
		LSS
		NEGR1
		VHL
		TWIST1
		SLC37A4
		FBXL14
		FXR2
		MBD1
		PHLDB3
		PLAUR
		RRP7A
		FAAP20
		NSL1
		VIPR2
		ASPH
		STARD10
		RBM25
		GTF2F1
		MIS18A
		MYH9
		WNT7B
		AHDC1
		SMYD3
		EIF4G1
		FYCO1
		BUD31
		BAIAP2L1
		GCC1
		PLEC
		PLEC
		PLEC
		PLEC
		TONSL
		TRUB2
		BEND3P3
		TMPO
		MYO18A
		UBTF
		A1BG-AS1
		HCFC1
		LRRC47
		HDAC4
		ITGB5
		MGAT1
		JRK
		PLEC
		PLEC
		PLEC
		LOC102724814
		MAFG
		PIP5K1C
		RTN2
		BLCAP
		BLCAP
		BLCAP
		MICAL3
		VHL
		ZNF622
		CDKN2AIPNL
		TMEM184A
		C7orf49
		PLEC
		PLEC
		PLEC
		PLEC
		PLEC
		PLEC
		C11orf95
		FZD4
		CASKIN2
		MAFG
		IER2
		MGAT1
		KLHL25
		CBX4
		MYH9
		CACTIN-AS1
		FBXO46
		SLC19A1
		UCK2
		TMCO4
		SH3BP5L
		TNRC18
		ENG
		FIBCD1
		CNPY2
		THAP4
		TNK2-AS1
		PTCH1
		CTDNEP1
		UNC119
		NR2F6
		LAMA5
		MPC2
		OBSL1
		CELSR3
		MAP7
		POLR2J
		DPAGT1
		GOLGA3
		LINC00346
		TINF2
		MLLT1
		AKAP8L
		HELZ2
		TSNARE1
		BICD2
		SNRNP35
		CD63
		GNPNAT1
		FAM83G
		CYTH1
		LGALS3BP
		SARS2
		RRBP1
		OBSL1
		TRIM7
		AGPAT2
		UNC93B1
		FDXR
		SLC19A1
		C7orf49
		RIN1
		SPTBN2
		MYLK3
		TEPSIN
		ADGRL1
		MAPK11
		EPHA2
		SSFA2
		TNK2
		LPCAT1
		MYO10
		PLEC
		BICD2
		FOXN3
		LUC7L
		ZNF668
		NOTUM
		IRGQ
		MAFB
		PATZ1
		HCFC1
		RNF130
		USP49
		TNRC18
		ANKRD16
		TAF10
		PPP2R5E
		CLPX
		LUC7L
		ENKD1
		UBE2O
		ELL
		RER1
		YBX1
		MUL1
		TPRA1
		CLDN15
		CDK5RAP2
		CACUL1
		WDR24
		ROGDI
		CBX2
		NAT9
		PRKCSH
		OBSL1
		HIST1H1E
		LEMD2
		KCNK5
		PLEC
		KCTD21
		ARMC5
		SLC25A19
		PEX11G
		RBBP7
		TP73-AS1
		ETV3
		LRRN2
		SDC1
		CHPF
		FBXO30
		TRUB2
		XRRA1
		AEBP2
		ATP2A2
		PTPN21
		DNASE1L2
		ZBTB7A
		IDH3B
		IDH3B
		LINC00163
		LINC00896
		NOC2L
		GPRIN1
		LINC00346
		PIEZO1
		FXR2
		ARHGDIA
		RNF20
		TPRN
		GOLGA3
		SLX4
		GTF3C1
		MAPK7
		CALR
		NINL
		MGAT1
		NUDT3
		ITPRIP
		ACOT2
		AP1G2
		UNC13D
		BLCAP
		MYH9
		LMNA
		MINDY1
		COPS9
		WDR91
		FBXW2
		SECISBP2L
		CD2BP2
		PHF23
		GNB1L
		MTHFR
		OBSL1
		FOXL2
		DBN1
		PURB
		TONSL
		ITPRIP
		PCSK7
		KLHL25
		RAB11FIP3
		FAM156B
		PPP2CA
		LOC100128494
		CNPY2
		ZNF219
		BEGAIN
		ZNF500
		PIP4K2B
		C17orf62
		FZR1
		ADAMTS4
		POLR1A
		COL7A1
		SEC16A
		FAM53B
		ZNF219
		CD2BP2
		ZC3H4
		ATP5J
		PFDN2
		DSTYK
		IFRD2
		PLA2G12A
		RTN4IP1
		ERICH1
		EPPK1
		CD63
		BCAR1
		CCDC57
		CST3
		KCND1
		OBSL1
		TMEM41A
		PGRMC2
		CORO1B
		GOLGA3
		SOCS3
		SAMD1
		CTU1
		SLC35C2
		RANGAP1
		TAS1R3
		CDC42SE1
		SSFA2
		CYP26B1
		COL7A1
		ZBED3
		C7orf50
		KAT6A
		C9orf172
		INTS5
		YARS2
		NAGS
		KRBA2
		KRBA2
		GADD45B
		YIF1B
		KCNG1
		HELZ2
		H1F0
		RANGAP1
		CDPF1
		TYMP
		ABCB6
		GGH
		TNKS1BP1
		OBSL1
		SLC45A4
		OSBPL5
		PYGL
		CLCN7
		CD2BP2
		BAIAP2-AS1
		AATK
		BORCS8
		CHPF
		AMIGO3
		DBN1
		MTA2
		ZNF629
		DUS1L
		MYPOP
		C19orf48
		PATZ1
		ZNF75D
		MON1A
		LETM1
		ETF1
		NCKAP5L
		MBD2
		SH3BP5L
		CELSR3
		GTPBP2
		LOC100507507
		CYHR1
		ATF5
		HCFC1
		NDRG2
		CD2BP2
		CCDC102A
		TOB2
		CC2D1B
		WIPF1
		OBSL1
		PITX2
		MFHAS1
		PTCH1
		C12orf49
		KAT2A
		ATF5
		AKAP8
		AKAP8L
		MEIS3
		FAT1
		LOC648987
		CITED2
		ARRDC1-AS1
		EIF3A
		ZNF653
		BRD4
		RABAC1
		SPATA2
		RANGAP1
		RANGAP1
		SPIN4
		KANK4
		PCBP4
		CCDC80
		H1FX
		STC2
		RARRES2
		BOP1
		HS6ST1
		GTPBP2
		SCARA5
		CTSL
		ERCC6L2
		ERCC6L2
		GBA2
		ADARB2
		DNAJC1
		UBE2N
		MMAB
		EPOP
		PARD6G
		IRGQ
		SYMPK
		AKT1S1
		ZNF497
		MRPS26
		NORAD
		PPM1F
		MN1
		FBXO42
		MINDY1
		BAP1
		TRA2B
		BRF2
		C9orf172
		TBX3
		NXN
		NCOR1
		TBC1D16
		TXN2
		ZNF692
		ZNF692
		SH3PXD2B
		TFEB
		TWIST1
		SLC20A2
		LOC105369340
		MESP1
		ZNF688
		MTSS1L
		STK25
		DUSP1
		CASC10
		PACSIN3
		CHSY1
		ABR
		NT5C
		OXLD1
		AP3D1
		HOMER3
		ZNF497
		WNT7B
		ROR2
		LARP6
		ST3GAL2
		SLC39A3
		XAB2
		CHERP
		NR2F6
		MICAL3
		BCAN
		SMPD4
		ATP5G3
		STK25
		TMEM115
		TNNC1
		KPNA1
		ZNF354A
		PHPT1
		NINJ1
		ADARB2
		GOLGA3
		ING1
		NFKBIA
		MRPL38
		TBC1D16
		ZBTB14
		TMEM200B
		C7orf50
		PMS2P3
		ST20
		C17orf51
		RECQL5
		AP3D1
		LIG1
		SPIN3
		SPIN3
		KIAA2013
		EFCAB14
		CCDC51
		GOLPH3
		IMPAD1
		PCGF6
		TNKS1BP1
		MLKL
		S1PR5
		HOMER3
		NUDC
		GCLC
		GPT
		CDKN2A
		SURF4
		UNKL
		COX10-AS1
		PRKCSH
		FBXO46
		SLPI
		PPM1F
		BRD1
		MAP7D3
		PPP4R3B
		XXYLT1
		BOD1L1
		SREK1
		TAF11
		EPPK1
		SGSH
		TIMM44
		ZC3H4
		CBSL
		RANGAP1
		HJURP
		EMC3
		ITGB5
		ARAP3
		MICALL2
		LOC101927974
		NOL6
		C9orf40
		BEND3P3
		DUSP16
		WDR24
		PRSS8
		AMZ2P1
		AATK
		KRI1
		IRF3
		MICAL3
		CBX6
		MKL1
		SLC25A5-AS1
		LRRN2
		ARRDC1-AS1
		GATD1
		RRP8
		TRIM29
		C15orf52
		KARS
		FASN
		SCAF1
		HOMER3
		CELSR1
		C1orf216
		LRRN2
		CCDC142
		HSPD1
		RASSF1
		CYHR1
		GOLGA2
		CLCF1
		C11orf24
		PAGR1
		PIEZO1
		C17orf67
		FZR1
		SBF1
		LOC100129534
		IL17RC
		GATA2
		NELFA
		SLC9B2
		TNRC18
		ZBTB5
		EXD3
		ADARB2
		H2AFX
		SRSF9
		DIABLO
		RPAP1
		FBN1
		CENPN
		ANKRD11
		UBE2G1
		LOC284023
		ZBTB14
		C1QTNF6
		RANGAP1
		BRD1
		KIAA0319L
		OBSL1
		C3orf18
		MSL2
		CDK5RAP2
		NUMA1
		ZBTB4
		SLC25A19
		ZADH2
		VRK3
		ZBTB45
		ZBTB45
		URB1
		HES2
		ECE1
		MYCL
		RAB13
		IQSEC1
		WWTR1
		KPNA4
		MED10
		GPRIN1
		NAIF1
		DHX37
		DDX51
		MTHFS
		SETD6
		FZR1
		AKT1S1
		AKT1S1
		SLC35C2
		LDLRAD2
		GATA2
		TRIM7
		PXDC1
		TUT1
		ARL6IP4
		DUSP16
		ZNF500
		ZNF18
		UNC119
		PIP4K2B
		CDC37
		HNRNPL
		PNKP
		GMEB2
		MB21D1
		PPP1R13B
		FBXL16
		SGSH
		MED16
		SERTAD3
		ZNF784
		ZBTB46
		DGCR6L
		FLNA
		PHC2
		IGSF3
		CAMK2N2
		CITED2
		CSPG4
		PCYT2
		BLVRB
		CST3
		MAFB
		SMC1A
		ECE1
		ECE1
		SDC3
		TNKS1BP1
		BCL9L
		RPUSD4
		TMPO-AS1
		BRF1
		CBS
		ECE1
		WLS
		RAB13
		PAQR6
		SERTAD4-AS1
		EGLN1
		FZD5
		IL17RC
		SHOX2
		PDE4D
		DBN1
		MAN1A1
		C7orf50
		STX1A
		PTCD1
		LOC254896
		ROR2
		ZEB1-AS1
		LRP4
		VWCE
		GOLGA3
		INF2
		EXOC5
		SMG1P1
		LOC100287042
		HDGFL2
		PIP5K1C
		TINCR
		STX10
		GIPC1
		CHD6
		C1orf159
		NPHP4
		SNIP1
		C1orf123
		OTUD7B
		JTB
		UBE2J1
		PHPT1
		TNKS1BP1
		KDM2B
		ADCY9
		CANT1
		PCYT2
		MYH9
		CDKN2C
		BCAN
		UQCRHL
		CROCCP3
		TMCO4
		MYCL
		WDR33
		OBSL1
		PXDC1
		IRS2
		ACTC1
		VPS9D1
		AKAP8L
		YTHDF1
		LINC00323
		ITPKB
		SETD7
		SETD7
		AVPI1
		CHID1
		DDN
		MFAP1
		LUC7L
		SLX4
		ZDHHC7
		ZBTB4
		UBTF
		TRIM65
		DOHH
		SIRT6
		CCER2
		CBSL
		LINC00163
		AHDC1
		PPP4R3A
		UNKL
		SPSB3
		CANT1
		SGTA
		ABHD8
		SERTAD3
		CARD10
		MTHFR
		SLC41A1
		RAPH1
		RAB17
		CFAP73
		TERF2
		RILP
		PDRG1
		GUSBP11
		AHDC1
		KANK4
		TSPYL4
		TNS3
		WAC-AS1
		ITGB1
		FZD8
		PCSK7
		C15orf52
		CSPG4
		FHOD1
		SPAG7
		AFG3L2
		LENG1
		ISOC2
		PLEKHG5
		MTHFR
		TAF12
		MINDY1
		EGLN1
		CDC42EP3
		STK25
		FYCO1
		TRIM7
		GFOD1
		AARS2
		RNASET2
		LOC729732
		PITPNM2
		BRF1
		RFWD3
		TBC1D16
		REXO1
		PTK6
		TXNRD2
		PMM1
		WLS
		ARHGEF2
		XPC
		SIAH2
		TRIM7
		OSTM1
		ANAPC2
		DCUN1D3
		SPATA2L
		TOP3A
		CBSL
		CROCCP2
		HNRNPLL
		MGAT1
		ZNF503
		CHMP1A
		NXN
		FAM83G
		USP36
		CENPB
		LSS
		CELSR1
		PLEKHG5
		LINC01137
		FAM89A
		ZNF496
		FAM168B
		RAPH1
		CCDC51
		OSBPL11
		GATA2
		GATA2
		MELTF
		GAK
		TAF7
		F12
		HMGN4
		TPMT
		KCNK5
		MRM2
		PDIA4
		RECQL4
		CDK2AP2
		CHD4
		TBX3
		RPAP1
		SETD6
		ADCY9
		CHTF8
		HGS
		MMD
		CANT1
		MED26
		PCED1A
		RAP2C
		RBSN
		TMEM115
		2018-09-08
		SETX
		SPRYD7
		LCMT2
		CHSY1
		NME3
		NAGPA
		BCAR1
		KIF18B
		S1PR5
		UBE2S
		L1CAM
		AURKAIP1
		MOB3C
		SCAMP3
		ARHGEF2
		LRRN2
		CCNO
		RNF44
		TNRC18
		ARFIP2
		FAU
		CDK2AP2
		FAM83G
		KRI1
		NR2F6
		PCED1A
		C1QTNF6
		KIAA0930
		PTPN14
		SQSTM1
		TSNARE1
		BTBD1
		SERTAD3
		IRGQ
		HELZ2
		FAM3A
		C1orf122
		MOB3C
		CHPF
		RAB17
		CCNO
		TAF6
		CDCA5
		DUSP16
		GCN1
		DHX37
		RPP25
		SPSB3
		HCFC1R1
		HOXB7
		CASKIN2
		ZBTB7A
		EID2
		UXT-AS1
		FAM156B
		FNDC10
		TP73-AS1
		RHOB
		STAM2
		CHPF
		VGLL4
		LSG1
		HBEGF
		BAD
		CLCF1
		STRN3
		LOC145783
		LUC7L
		PELP1
		KLHL11
		TYK2
		ERCC2
		TRIM11
		LMBR1
		NSMCE3
		DEXI
		LRRC59
		FBXO46
		TOB2
		TMEM200B
		YY1AP1
		POLR1A
		STK25
		NOP16
		UQCC2
		MAP7
		TNKS1BP1
		BSCL2
		XRCC3
		BCAR1
		ELOF1
		ABHD8
		FAM156B
		AURKAIP1
		DHCR24
		CDC42EP3
		LETM1
		DDX41
		JRK
		SCRIB
[truncated: 2,407 more rows]

## Sheet: Sheet2
m6A overlap		mRNA overlap		mRNA&m6A overlap
PDK4		PDK4		PDK4
ACO2		FBP1		ADAMTS5
HK2		PGK2		ALDH3A1
IDH3B		G6PC		B3GNT9
IDH3G		MDH1B		BMF
PYGL		GYS2		C1R
#N/A				CALD1
#N/A				CAPG
#N/A				COL1A1
#N/A				DLG5
#N/A				DUSP1
#N/A				ETS2
#N/A				FAM43A
#N/A				FBXO2
#N/A				FGFBP1
#N/A				FZD4
#N/A				H1F0
#N/A				HELZ2
#N/A				HES2
#N/A				IDE
#N/A				IGFBP7
#N/A				IGSF3
#N/A				ITPKB
#N/A				JUN
#N/A				KANK4
#N/A				KAZALD1
#N/A				KCNN4
#N/A				KCTD12
#N/A				KRT10
#N/A				LAMB3
#N/A				LINC00602
#N/A				LZTS3
#N/A				MAGEA3
#N/A				MGLL
#N/A				MMP28
#N/A				MN1
#N/A				MYCL
#N/A				MYLK3
#N/A				NKAP
#N/A				NKX3-2
#N/A				NOTUM
#N/A				P3H2
#N/A				PDE3A
#N/A				PRKAB2
#N/A				PROCA1
#N/A				PTGES
#N/A				RAP2C
#N/A				RGS16
#N/A				RNF24
#N/A				RPRD1A
#N/A				SALL4
#N/A				SAMD10
#N/A				SCARA5
#N/A				SECTM1
#N/A				SLC12A8
#N/A				SOCS3
#N/A				SPON2
#N/A				TAS1R3
#N/A				TNNC1
#N/A				TSC22D3
#N/A				TSPAN12
#N/A				TSPYL1
#N/A				TWIST1
#N/A				TYMP
#N/A				WIPF1
#N/A				WNT7B
#N/A				#N/A
#N/A				#N/A
#N/A				#N/A
#N/A				#N/A
#N/A				#N/A
#N/A				#N/A
#N/A				#N/A
#N/A				#N/A
#N/A				#N/A
#N/A				#N/A
#N/A				#N/A
#N/A				#N/A
#N/A				#N/A
#N/A				#N/A
#N/A				#N/A
#N/A				#N/A
#N/A				#N/A
#N/A				#N/A
				#N/A
				#N/A
				#N/A
				#N/A
				#N/A
				#N/A
				#N/A
				#N/A
				#N/A
				#N/A
				#N/A
				#N/A
				#N/A
				#N/A
				#N/A
				#N/A
				#N/A
				#N/A
				#N/A
				#N/A
				#N/A
				#N/A
				#N/A
				#N/A
				#N/A
				#N/A
				#N/A
				#N/A
				#N/A
				#N/A
				#N/A
				#N/A
				#N/A
				#N/A
				#N/A
				#N/A
				#N/A
				#N/A
				#N/A
				#N/A
				#N/A
				#N/A
				#N/A
				#N/A
				#N/A
				#N/A
				#N/A
				#N/A
				#N/A
				#N/A
				#N/A
				#N/A
				#N/A
				#N/A
				#N/A
				#N/A
				#N/A
				#N/A
				#N/A
				#N/A
				#N/A
				#N/A
				#N/A
				#N/A
				#N/A
				#N/A
				#N/A
				#N/A
				#N/A
				#N/A
				#N/A
				#N/A
				#N/A
				#N/A
				#N/A
				#N/A
				#N/A
				#N/A
				#N/A
				#N/A
				#N/A
				#N/A
				#N/A
				#N/A
				#N/A
				#N/A
				#N/A
				#N/A
				#N/A
				#N/A
				#N/A
				#N/A
				#N/A
				#N/A
				#N/A
				#N/A
				#N/A
				#N/A
				#N/A
				#N/A
				#N/A
				#N/A
				#N/A
				#N/A
				#N/A
				#N/A
				#N/A
				#N/A
				#N/A
				#N/A
				#N/A
				#N/A
				#N/A
				#N/A
				#N/A
				#N/A
				#N/A
				#N/A
				#N/A
				#N/A
				#N/A
				#N/A
				#N/A
				#N/A
				#N/A
				#N/A
				#N/A
				#N/A
				#N/A
				#N/A
				#N/A
				#N/A
				#N/A
				#N/A
				#N/A
				#N/A
				#N/A
				#N/A
				#N/A
				#N/A
				#N/A
				#N/A
				#N/A
				#N/A
				#N/A
				#N/A
				#N/A
				#N/A
				#N/A
				#N/A
				#N/A
				#N/A
				#N/A
				#N/A
				#N/A
				#N/A
				#N/A
				#N/A
				#N/A
				#N/A
				#N/A
				#N/A
				#N/A
				#N/A
				#N/A
				#N/A
				#N/A
				#N/A
				#N/A
				#N/A
				#N/A
				#N/A
				#N/A
				#N/A
				#N/A
				#N/A
				#N/A
				#N/A
				#N/A
				#N/A
				#N/A
				#N/A
				#N/A
				#N/A
				#N/A
				#N/A
				#N/A
				#N/A
				#N/A
				#N/A
				#N/A
				#N/A
				#N/A
				#N/A
				#N/A
				#N/A
				#N/A
				#N/A
				#N/A
				#N/A
				#N/A
				#N/A
				#N/A
				#N/A
				#N/A
				#N/A
				#N/A
				#N/A
				#N/A
				#N/A
				#N/A
				#N/A
				#N/A
				#N/A
				#N/A
				#N/A
				#N/A
				#N/A
				#N/A
				#N/A
				#N/A
				#N/A
				#N/A
				#N/A
				#N/A
				#N/A
				#N/A
				#N/A
				#N/A
				#N/A
				#N/A
				#N/A
				#N/A
				#N/A
				#N/A
				#N/A
				#N/A
				#N/A
				#N/A
				#N/A
				#N/A
				#N/A
				#N/A
				#N/A
				#N/A
				#N/A
				#N/A
				#N/A
				#N/A
				#N/A
				#N/A
				#N/A
				#N/A
				#N/A
				#N/A
				#N/A
				#N/A
				#N/A
				#N/A
				#N/A
				#N/A
				#N/A
				#N/A
				#N/A
				#N/A
				#N/A
				#N/A
				#N/A
				#N/A
				#N/A
				#N/A
				#N/A
				#N/A
				#N/A
				#N/A
				#N/A
				#N/A
				#N/A
				#N/A
				#N/A
				#N/A
				#N/A
				#N/A
				#N/A
				#N/A
				#N/A
				#N/A
				#N/A
				#N/A
				#N/A
				#N/A
				#N/A
				#N/A
				#N/A
				#N/A
				#N/A
				#N/A
				#N/A
				#N/A
				#N/A
				#N/A
				#N/A
				#N/A
				#N/A
				#N/A
				#N/A
				#N/A
				#N/A
				#N/A
				#N/A
				#N/A
				#N/A
				#N/A
				#N/A
				#N/A
				#N/A
				#N/A
				#N/A
				#N/A
				#N/A
				#N/A
				#N/A
				#N/A
				#N/A
				#N/A
				#N/A
				#N/A
				#N/A
				#N/A
				#N/A
				#N/A
				#N/A
				#N/A
				#N/A
				#N/A
				#N/A
				#N/A
				#N/A
				#N/A
				#N/A
				#N/A
				#N/A
				#N/A
				#N/A
				#N/A
				#N/A
				#N/A
				#N/A
				#N/A
				#N/A
				#N/A
				#N/A
				#N/A
				#N/A
				#N/A
				#N/A
				#N/A
				#N/A
				#N/A
				#N/A
				#N/A
				#N/A
				#N/A
				#N/A
				#N/A
				#N/A
				#N/A
				#N/A
				#N/A
				#N/A
				#N/A
				#N/A
				#N/A
				#N/A
				#N/A
				#N/A
				#N/A
				#N/A
				#N/A
				#N/A
				#N/A
				#N/A
				#N/A
				#N/A
				#N/A
				#N/A
				#N/A
				#N/A
				#N/A
				#N/A
				#N/A
				#N/A
				#N/A
				#N/A
				#N/A
				#N/A
				#N/A
				#N/A
				#N/A
				#N/A
				#N/A
				#N/A
				#N/A
				#N/A
				#N/A
				#N/A
				#N/A
				#N/A
				#N/A
				#N/A
				#N/A
				#N/A
				#N/A
				#N/A
				#N/A
				#N/A
				#N/A
				#N/A
				#N/A
				#N/A
				#N/A
				#N/A
				#N/A
				#N/A
				#N/A
				#N/A
				#N/A
				#N/A
				#N/A
				#N/A
				#N/A
				#N/A
				#N/A
				#N/A
				#N/A
				#N/A
				#N/A
				#N/A
				#N/A
				#N/A
				#N/A
				#N/A
				#N/A
				#N/A
				#N/A
				#N/A
				#N/A
				#N/A
				#N/A
				#N/A
				#N/A
				#N/A
				#N/A
				#N/A
				#N/A
				#N/A
				#N/A
				#N/A
				#N/A
				#N/A
				#N/A
				#N/A
				#N/A
				#N/A
				#N/A
				#N/A
				#N/A
				#N/A
				#N/A
				#N/A
				#N/A
				#N/A
				#N/A
				#N/A
				#N/A
				#N/A
				#N/A
				#N/A
				#N/A
				#N/A
				#N/A
				#N/A
				#N/A
				#N/A
				#N/A
				#N/A
				#N/A
				#N/A
				#N/A
				#N/A
				#N/A
				#N/A
				#N/A
				#N/A
				#N/A
				#N/A
				#N/A
				#N/A
				#N/A
				#N/A
				#N/A
				#N/A
				#N/A
				#N/A
				#N/A
				#N/A
				#N/A
				#N/A
				#N/A
				#N/A
				#N/A
				#N/A
				#N/A
				#N/A
				#N/A
				#N/A
				#N/A
				#N/A
				#N/A
				#N/A
				#N/A
				#N/A
				#N/A
				#N/A
				#N/A
				#N/A
				#N/A
				#N/A
				#N/A
				#N/A
				#N/A
				#N/A
				#N/A
				#N/A
				#N/A
				#N/A
				#N/A
				#N/A
				#N/A
				#N/A
				#N/A
				#N/A
				#N/A
				#N/A
				#N/A
				#N/A
				#N/A
				#N/A
				#N/A
				#N/A
				#N/A
				#N/A
				#N/A
				#N/A
				#N/A
				#N/A
				#N/A
				#N/A
				#N/A
				#N/A
				#N/A
				#N/A
				#N/A
				#N/A
				#N/A
				#N/A
				#N/A
				#N/A
				#N/A
				#N/A
				#N/A
				#N/A
				#N/A
				#N/A
				#N/A
				#N/A
				#N/A
				#N/A
				#N/A
				#N/A
				#N/A
				#N/A
				#N/A
				#N/A
				#N/A
				#N/A
				#N/A
				#N/A
				#N/A
				#N/A
				#N/A
				#N/A
				#N/A
				#N/A
				#N/A
				#N/A
				#N/A
				#N/A
				#N/A
				#N/A
				#N/A
				#N/A
				#N/A
				#N/A
				#N/A
				#N/A
				#N/A
				#N/A
				#N/A
				#N/A
				#N/A
				#N/A
				#N/A
				#N/A
				#N/A
				#N/A
				#N/A
				#N/A
				#N/A
				#N/A
				#N/A
				#N/A
				#N/A
				#N/A
				#N/A
				#N/A
				#N/A
				#N/A
				#N/A
				#N/A
				#N/A
				#N/A
				#N/A
				#N/A
				#N/A
				#N/A
				#N/A
				#N/A
				#N/A
				#N/A
				#N/A
				#N/A
				#N/A
				#N/A
				#N/A
				#N/A
				#N/A
				#N/A
				#N/A
				#N/A
				#N/A
				#N/A
				#N/A
				#N/A
				#N/A
				#N/A
				#N/A
				#N/A
				#N/A
				#N/A
				#N/A
				#N/A
				#N/A
				#N/A
				#N/A
				#N/A
				#N/A
				#N/A
				#N/A
				#N/A
				#N/A
				#N/A
				#N/A
				#N/A
				#N/A
				#N/A
				#N/A
				#N/A
				#N/A
				#N/A
				#N/A
				#N/A
				#N/A
				#N/A
				#N/A
				#N/A
				#N/A
				#N/A
				#N/A
				#N/A
				#N/A
				#N/A
				#N/A
				#N/A
				#N/A
				#N/A
				#N/A
				#N/A
				#N/A
				#N/A
				#N/A
				#N/A
				#N/A
				#N/A
				#N/A
				#N/A
				#N/A
				#N/A
				#N/A
				#N/A
				#N/A
				#N/A
				#N/A
				#N/A
				#N/A
				#N/A
				#N/A
				#N/A
				#N/A
				#N/A
				#N/A
				#N/A
				#N/A
				#N/A
				#N/A
				#N/A
				#N/A
				#N/A
				#N/A
				#N/A
				#N/A
				#N/A
				#N/A
				#N/A
				#N/A
				#N/A
				#N/A
				#N/A
				#N/A
				#N/A
				#N/A
				#N/A
				#N/A
				#N/A
				#N/A
				#N/A
				#N/A
				#N/A
				#N/A
				#N/A
				#N/A
				#N/A
				#N/A
				#N/A
				#N/A
				#N/A
				#N/A
				#N/A
				#N/A
				#N/A
				#N/A
				#N/A
				#N/A
				#N/A
				#N/A
				#N/A
				#N/A
				#N/A
				#N/A
				#N/A
				#N/A
				#N/A
				#N/A
				#N/A
				#N/A
				#N/A
				#N/A
				#N/A
				#N/A
				#N/A
				#N/A
				#N/A
				#N/A
				#N/A
				#N/A
				#N/A
				#N/A
				#N/A
				#N/A
				#N/A
				#N/A
				#N/A
				#N/A
				#N/A
				#N/A
				#N/A
				#N/A
				#N/A
				#N/A
				#N/A
				#N/A
				#N/A
				#N/A
				#N/A
				#N/A
				#N/A
				#N/A
				#N/A
				#N/A
				#N/A
				#N/A
				#N/A
				#N/A
				#N/A
				#N/A
				#N/A
				#N/A
				#N/A
				#N/A
				#N/A
				#N/A
				#N/A
				#N/A
				#N/A
				#N/A
				#N/A
				#N/A
				#N/A
				#N/A
				#N/A
				#N/A
				#N/A
				#N/A
				#N/A
				#N/A
				#N/A
				#N/A
				#N/A
				#N/A
				#N/A
				#N/A
				#N/A
				#N/A
				#N/A
				#N/A
				#N/A
				#N/A
				#N/A
				#N/A
				#N/A
				#N/A
				#N/A
				#N/A
				#N/A
				#N/A
				#N/A
				#N/A
				#N/A
				#N/A
				#N/A
				#N/A
				#N/A
				#N/A
				#N/A
				#N/A
				#N/A
